# Supplementary material for: Identification and Validation of FGF-Related Prognostic Signatures in Prostate Cancer
Source: Dis Markers. 2023 Feb 21;2023:7342882. doi: 10.1155/2023/7342882 (PMC9974262; doi:10.1155/2023/7342882)
Supplement: Supplementary Materials — Table S1: the mRNA expression patterns of 44 FGF-related genes in TCGA PCa, as well as normal samples. Table S2_1: the enriched pathways in the high-risk group obtained by GSEA analysis. Table S2_2: the enriched pathways in the low-risk group obtained by GSEA analysis. [file 7342882.f1.zip]

Archive with 3 entries (3 files):
- Supplementary Table S1 (1).txt
- Supplementary Table S2_1 (1).txt
- Supplementary Table S2_2 (1).txt
