# Supplementary material for: Identification and Validation of FGF-Related Prognostic Signatures in Prostate Cancer
Source: Dis Markers. 2023 Feb 21;2023:7342882. doi: 10.1155/2023/7342882 (PMC9974262; doi:10.1155/2023/7342882)
Supplement: Supplementary Materials — Table S1: the mRNA expression patterns of 44 FGF-related genes in TCGA PCa, as well as normal samples. Table S2_1: the enriched pathways in the high-risk group obtained by GSEA analysis. Table S2_2: the enriched pathways in the low-risk group obtained by GSEA analysis. [file 7342882.f1.zip › Supplementary Table S1 (1).txt]

Symbol	Group		PIK3CD	MTOR	NRAS	AKT3	SOS1	RAF1	PIK3CB	PIK3CA	FGFR3	FGF5	FGF2	FGF10	FGF1	FGF18	FGFR4	BRAF	FGF20	FGF17	FGFR1	FGF8	FGFR2	HRAS	RPS6KB2	FGF19	FGF4	FGF3	FGF23	FGF6	KRAS	FGF9	SOS2	AKT1	FGF7	MAP2K1	MAPK3	RPS6KB1	GRB2	FGF22	MAP2K2	AKT2	FGF21	MAPK1	ARAF	FGF16
TCGA-EJ-5505-01A	Tumor	1	2.167493313	6.10852375	5.660619161	4.825567703	5.026156795	6.03905773	6.105628959	3.808374244	3.913720153	0.042609011	2.388764659	1.560982661	1.040245997	0.164405386	1.865287111	4.389114581	0.050332155	0.17328879	4.217185431	0	4.243398394	5.470768511	5.006682048	0	0.02649815	0	0	0	4.769756821	0.092229465	4.961383519	6.126693083	2.384648807	6.637716061	5.626373322	4.391597188	7.103753363	0.295395238	6.19285618	5.081366636	0	6.211786918	6.809006001	0
TCGA-ZG-A9L6-01A	Tumor	1	2.72424637	4.137037312	4.737580709	4.913773907	4.345674556	5.41758145	4.292583517	2.965570704	4.077674332	0.01452728	3.404211068	3.167265053	1.30624126	0.868099524	2.085135941	3.577218285	0.238548649	0.510708181	5.021873348	0.061107077	4.021157481	5.686135383	4.869603206	0	0	0	0.084527197	0	3.898800707	0.247597909	4.299913268	5.657726598	3.626743124	5.646492586	5.699717897	3.847282245	6.433864467	0.364783402	6.21289146	4.862159616	0	5.161926735	6.594393608	0
TCGA-HC-A8D0-01A	Tumor	1	2.906448577	4.456078902	4.590257786	4.606123747	3.917708272	5.220912008	3.943616733	2.694254768	3.388813948	0.065362979	2.641990517	2.575934518	1.684114153	1.262902122	1.352949656	3.394277605	0.114160268	0.508806262	4.181274036	0	4.21524152	5.748000256	4.783281748	0	0	0	0	0	3.628105084	0.224567511	4.319943461	5.521942095	2.737453045	5.178754449	5.634638393	4.098398889	6.364169523	0.219945701	6.26783711	4.755954314	0	4.732483486	6.175687454	0.059522315
TCGA-VN-A88I-01A	Tumor	1	3.695615292	3.946600903	4.251474056	5.212737879	4.292373996	5.598901879	3.727259514	3.095780784	3.744741766	0.039520353	3.685180409	2.858274229	2.559412541	2.735868925	2.811346993	3.586024669	0.578615058	1.418112681	6.023339912	0.083199114	4.528182029	6.643377027	4.895044842	0.140269375	0	0	0	0.351132371	3.866398066	0.925335734	4.298605195	5.724291871	4.318662644	5.388945756	6.169163845	3.738969865	6.748596516	0.740749983	6.552016873	5.178754913	0	5.06468902	6.302685956	0
TCGA-KK-A8IA-01A	Tumor	1	1.383432608	4.482577364	4.997320529	4.312588505	4.438757108	6.362425169	5.054365478	3.174146873	3.330117877	0.081335124	1.332480479	0.906687138	1.078376251	1.053786859	0.711968339	4.271814749	0	0.55451718	3.233044062	0.050216711	1.443256248	6.244833266	5.124960471	0	0	0	0	0	4.557896311	0.205740193	4.239737935	6.013140377	2.024368771	6.027329442	5.64943545	4.463934262	6.4704077	0.305119275	6.691010484	5.227681755	0	5.345550391	6.176523904	0
TCGA-KC-A7FA-01A	Tumor	1	1.750126101	3.743478543	4.127023372	4.58770673	3.633007556	5.347456811	4.020387458	2.420402956	3.076506016	0	1.671917229	0.998316214	0.88314578	1.731627129	1.377443763	3.528965638	0	0.360221387	3.627545698	0.19869867	1.597960924	5.810366678	5.318722991	0	0	0	0	0	4.113848313	0.241924975	3.57638533	5.353542583	1.495983199	5.549258699	5.120783623	3.835243512	5.972889603	0.52790441	6.163813297	4.56836033	0	4.695916166	6.141176903	0.170640433
TCGA-KK-A6E1-01A	Tumor	1	1.47118098	4.881618166	5.565231937	4.90136995	4.237088198	5.792717332	7.400065322	3.140457842	4.612376406	0.017537128	1.012764376	0.286008799	0.79662395	1.149843348	1.609156168	4.23388163	0	0.680373913	2.853503486	0	1.761694611	6.319314119	5.51105572	0.04261314	0	0	0	0	4.12973548	0.045893486	4.453741488	5.513356376	0.760617876	6.319728802	5.520579419	4.701087496	6.977242968	1.434837053	7.197436264	5.490558251	0.078488515	5.49049465	6.93783919	0
TCGA-H9-7775-01A	Tumor	1	1.8236974	5.656501683	5.490013572	5.571216972	4.649570984	5.537818343	4.729594071	3.554959835	4.200563159	0	3.226439148	2.185548315	0.511382363	0.670726767	1.218924862	4.146370191	0.250861631	0.217292603	4.590997441	0	2.705823712	5.254605845	4.886455495	0	0	0	0	0	4.317368833	0.160550389	4.573066582	5.907052922	3.311080045	6.001513643	5.253579631	4.46385884	6.811087397	0.204058126	6.586843464	5.097223605	0	5.693044338	6.496849352	0
TCGA-HC-8262-01A	Tumor	1	1.700072603	5.148344928	4.721872869	5.165854689	3.933383631	5.472527804	4.367546167	2.882442133	4.453739978	0.02030752	1.533579457	1.368122192	2.413549689	0.858725745	0.82759096	3.776595777	2.774625076	0.30194429	3.805307151	0.909763731	3.866884456	5.949258438	4.952014113	3.329345421	2.77643711	3.557184857	0	0	3.686073906	0.669085114	4.39863327	6.010771591	1.162800935	5.461623443	5.0726283	4.230310815	6.417440199	0.312407917	5.982085119	4.837375084	0.133838339	5.21027437	6.01763539	0
TCGA-EJ-7797-01A	Tumor	1	2.680727818	5.510348858	4.604865842	4.908496857	4.558949007	5.84224437	4.800236407	3.188303941	3.469531558	0.026687364	2.54672167	1.191009882	1.185083378	1.366724933	0.946810008	4.029500332	0.2213882	0.288593973	4.495307115	0	4.365909571	5.491943376	4.926020482	0	0	0	0	0	4.258727593	0.135780593	4.735944936	6.005765783	2.446114517	6.324189295	5.460612	4.577245224	6.735709504	0.369499494	6.2727971	5.262676334	0	5.553383812	6.608884003	0
TCGA-HC-7738-01A	Tumor	1	1.843692368	5.725806576	4.880898827	4.958491114	4.57884576	5.603357725	4.786188429	3.271775993	4.950589823	0.031967365	2.054464265	1.98029089	1.078928199	0.537163347	1.843229454	3.828838102	0.110514936	0.347738041	4.490842005	0	4.155981871	5.53605016	4.67581682	0	0	0	0	0.10313369	3.9080198	0.028198828	4.509575562	6.050053609	2.012511827	6.001991535	4.887835018	4.204440595	6.628913395	0.531903575	6.509052759	5.011287097	0	5.547327105	6.496860974	0
TCGA-V1-A8MG-01A	Tumor	1	2.563495809	4.511966247	4.561257355	4.919679881	4.026996408	5.718372061	4.431895307	2.931429746	4.502538326	0.022027401	2.607440069	1.886369146	1.573780156	0.722924531	1.768858925	4.230491543	0.219100332	2.127291271	4.231940312	0	4.159948776	6.199110346	4.939601062	0	0	0	0	0	3.990956594	0.492228723	4.118807383	6.058039524	1.816781707	6.158508602	5.728977385	4.017760098	6.385691099	0.939935074	6.620478344	5.109551206	0	4.880259658	6.432789009	0
TCGA-ZG-A8QX-01A	Tumor	1	2.022535534	4.901930433	4.490537045	4.660031554	3.811140263	5.576949027	4.804823931	2.70029018	4.010651472	0.210243068	2.369249267	0.745983609	0.734647914	1.291456098	1.560035983	3.698372816	0.044001995	0.192998715	4.180354408	0.052778705	2.025967405	5.945401504	4.823481395	0.060361993	0	0.082166312	0.024775982	0.794999484	4.125910814	0.718059186	3.902515441	6.184891428	2.531676395	6.357956288	5.302176463	3.677215289	6.489210665	0.695454834	6.411702535	4.987927499	0.309259233	5.198727906	6.37172137	0
TCGA-XK-AAJP-01A	Tumor	1	2.221589722	5.979935126	4.643441592	4.303280817	4.070568778	5.956964422	5.582383022	2.71837309	4.570565488	0.023753997	0.956526213	0.300407351	0.894441771	0.767176964	1.394509318	4.167895664	0.270784935	0.313069154	3.006832874	0	2.236065469	6.010243274	5.8054688	0.029058841	0	0	0	0	3.675277266	0.121347429	4.416247682	6.668536943	0.854176015	6.634729535	5.538715968	4.023776086	6.620430159	1.043914995	6.749937647	5.541387331	0	5.120857129	6.512658621	0
TCGA-G9-6379-01A	Tumor	1	3.060838534	3.169849723	3.831545785	3.38528305	2.911633134	4.753551604	3.222160607	1.548900385	3.623928222	0	1.356917728	0.448029026	1.774465674	1.409468278	1.732985919	2.570504715	0.252246137	1.527990718	3.727607491	0.064847332	4.2673867	7.701434988	5.67460263	0	0	0	0.089657009	0	2.587021072	0.040431228	3.250348801	5.077960591	0.926840247	4.153721882	5.896691586	2.723604405	6.201878331	0.632503597	7.747642898	4.414289238	0	3.801061969	6.87433374	0
TCGA-EJ-7314-01A	Tumor	1	2.148755526	5.201757297	5.376119268	4.795070652	4.538984346	5.904521857	4.758768946	3.312319752	3.972844052	0.012459864	1.658937481	0.728217288	1.552428981	0.450749934	1.250375404	3.919270334	0.127585203	0.109881119	4.208425822	0.103214537	4.353223265	5.873085712	5.052199574	0.030351915	0	0	0	0	4.210471381	0.111344201	4.748360002	6.096672525	1.0336836	6.010295994	5.527337929	4.471452203	6.6132919	0.199049437	6.62502354	5.146491586	0	5.405108522	6.575437636	0
TCGA-EJ-7125-01A	Tumor	1	2.253295049	5.403401994	5.231691463	5.669970028	4.640945052	5.991856655	5.135065869	3.659346102	4.486551914	0.015509634	2.433408376	2.634696096	0.182932069	0.543003586	2.348971975	4.212867289	0	0.055814474	4.496370241	0	3.388753005	5.850917479	5.082930953	0	0	0	0	0.075357493	4.568000726	0.040633484	4.314239243	6.468326923	2.600272799	6.32823591	5.542405819	4.09661445	7.0632597	0.127202822	6.450337933	5.104328924	0	6.015876729	6.333224127	0
TCGA-VP-A87J-01A	Tumor	1	1.480909054	5.438568362	2.646143355	5.224182764	4.594919199	6.115820368	5.195671768	3.403170517	3.549277763	0.061390601	1.514464097	0.624075382	1.481201546	1.081308555	0.672596931	4.291924927	1.057461066	0.30798026	2.940852908	0.065518628	0.988379583	6.300894722	5.447430956	0.037928532	0	0	0	0	5.247339375	0.380266575	4.733479127	6.568862883	0.858164102	6.642602482	5.225779665	4.691872452	7.026518417	0.353932673	6.675088002	5.376336008	0	5.010058019	6.628932776	0
TCGA-EJ-8468-01A	Tumor	1	3.054981462	6.133951801	5.273765095	5.717552952	5.205819232	5.946853525	6.031416505	4.214561363	4.062838307	0.058500302	2.996258613	2.157784402	1.311631734	0.700357566	1.09140335	4.838303756	0.287553433	1.58549656	4.528497586	0.235011441	3.603754278	5.626368073	4.836058936	0.639599436	0.206080284	0.187936182	0	0	5.874926656	0.348711536	5.041330498	6.145512551	3.874338415	6.543996112	5.652030283	4.203236885	7.02850342	0.719841741	5.88380599	4.902027971	0	5.902115875	6.338795473	0
TCGA-EJ-5527-01A	Tumor	1	3.295842888	5.37846594	5.832876215	6.004979127	5.553768893	5.862789755	5.886161789	4.669209461	4.685340501	0.265738958	3.423405981	2.919105592	2.232269817	1.184318159	0.852776937	4.978306573	0.377893948	0.20636277	4.581374388	0.051061788	4.830899665	5.138133793	4.492179199	0.029497188	0	0	0	0	5.69994493	0.328982116	5.459856851	5.813460501	3.081312432	6.376637325	5.762184575	5.253676286	7.200413791	0.132013383	5.977391015	4.926785487	0	5.88757394	6.53690999	0
TCGA-G9-6333-01A	Tumor	1	2.234598368	4.742074497	4.180033744	4.996785438	4.193474551	5.665298717	5.280042601	2.987429609	5.360324646	0.024231882	2.369818327	1.697680699	1.088610457	1.267101754	1.569052241	3.770355178	0.084318058	0.487285437	3.941625226	0.100859991	4.016700484	6.316315649	5.10651345	0	0	0	0	0.059377489	4.151571669	0.123706648	4.296322641	6.268072531	2.018730125	6.72589863	5.356029014	3.77760038	6.704698049	0.635722525	6.515027898	4.974587697	0	5.24094244	6.367427491	0.043745268
TCGA-HC-7749-01A	Tumor	1	2.553351202	4.779554582	4.866966603	5.265747285	4.39287833	5.790330539	5.261147588	3.5231617	3.383114242	0.021557337	2.286426214	1.321616735	0.988619745	0.769550783	1.135361857	4.241200766	0.181082785	0.566322517	4.085660634	0	3.479794389	6.13107189	4.64527139	0	0	0	0	0	5.020841234	0.365646266	4.555559175	5.771109328	1.763028253	6.027020489	5.266128765	3.991026791	6.761566405	0.59792714	6.862820017	5.419353664	0	5.031171051	6.633987389	0
TCGA-G9-6338-01A	Tumor	1	0.906889495	3.692300112	3.381617945	3.282814765	2.98995301	5.103813286	3.443068281	2.329364757	4.29709264	0	2.304100704	0.57248312	0.479099909	2.178951522	1.46192186	2.568861629	0	0.152567035	3.258421006	0.231705155	1.414273981	5.868311544	4.319760302	0.047255015	0	0	0.05727132	0.82783233	2.621788943	0.711271609	3.646228585	4.780459318	1.728247095	5.113924427	4.76458806	3.10074079	5.571713681	0.887159986	6.49959053	4.18376228	0.086922307	3.99548963	5.797085843	0
TCGA-ZG-A9L0-01A	Tumor	1	3.143923319	4.376681906	5.010257682	4.573010478	4.008078943	5.597726525	4.302361606	3.243282304	4.371972683	0.090614062	2.603815815	1.467162473	2.69576421	2.652128428	1.315879267	3.77787903	0.34338218	0.96073269	4.232684609	0	3.064638775	6.631486616	5.094610049	0	0	0	0	0	4.29807016	0.514298467	4.189918546	5.798553055	2.592796568	5.292848111	5.357082568	3.982909398	6.41284489	0.484656027	6.100630282	4.633779598	0	5.0966964	6.100657073	0.055575732
TCGA-J4-AATZ-01A	Tumor	1	2.043092212	4.642397314	4.785334352	5.428936493	4.502636878	6.294553043	5.828476004	3.02114953	5.152073853	0.011895068	1.331837202	0.841270811	1.218691314	0.53612631	1.35786966	4.723683552	0	0.786727586	3.033489439	0	2.926056475	6.654562006	4.834985117	0	0	0	0	0	3.772894745	0.031226711	4.53664085	6.497181963	0.785404189	6.596378619	5.183969063	4.258984985	7.119622161	0.921677949	6.708126835	5.874327612	0	5.792558181	6.995287825	0
TCGA-HC-7232-01A	Tumor	1	2.380041327	5.136768529	5.458877896	5.711565699	4.959473238	5.960911483	5.115544936	3.819898343	4.174262041	0.02644422	3.790743527	1.84716694	1.937006641	1.156470914	1.088052738	4.321181015	0.135663487	0.182722142	4.601065479	0	3.989232291	6.344902625	4.658828725	0.094932247	0	0	0	0	4.556240769	0.27235998	5.155733853	6.002188166	2.121070923	7.143779243	5.880864807	4.525226948	6.806933753	0.424176294	6.358708903	5.02550973	0	5.772727773	6.462369043	0
TCGA-EJ-A7NN-01A	Tumor	1	2.950652523	4.491883294	4.953576534	3.712765559	4.468076786	5.936815185	4.912510965	3.019139752	3.036485278	0.04197956	2.036280603	1.404270064	1.24881697	1.110513682	1.557615546	3.605850169	0.505539226	1.103918904	4.047177506	0.0594592	3.874371821	5.573305488	4.791125173	0	0	0	0	0.068776125	3.48572871	0.073164085	4.394293554	5.989059423	1.620590062	6.585336111	5.924938971	4.003951562	6.744784689	0.857050061	6.451501675	5.032631133	0	5.118046459	6.851194555	0
TCGA-CH-5750-01A	Tumor	1	3.297088049	4.9972265	5.732830918	5.227918481	4.856055318	5.945277454	5.0647521	3.809481646	4.194573069	0	1.99136149	0.889305429	1.36797937	0.872374569	0.875849795	4.686461174	0.076279431	0.290498645	3.339598559	0	2.361243075	5.642119469	5.21689237	0	0	0	0	0	4.895691189	0.084847554	4.779934218	6.378229331	2.020203328	6.004992728	5.366059914	4.766508109	6.719993235	0.563452342	6.097198781	4.910596747	0	5.635047645	6.345556125	0
TCGA-QU-A6IP-01A	Tumor	1	2.366631862	4.57787944	4.507431775	4.666324513	3.83173992	5.456438992	3.89934901	2.315037273	4.618703384	0.017338334	2.307353116	1.140277288	1.179374541	0.663792174	1.561819941	3.407801899	0.060685862	0.825527132	4.293268473	0	3.79435268	6.124409515	5.444593277	0	0	0	0	0	3.536888126	0.089372636	3.974255987	5.976842664	2.11188607	5.595228721	5.496205437	3.850453985	6.443787551	0.840355314	6.827128783	5.065867901	0	4.805844864	6.498289864	0
TCGA-J4-A67Q-01A	Tumor	1	2.557602495	3.597423418	3.616536533	3.873040036	3.274344361	4.595572548	3.284881435	1.903619508	4.029134726	0.114058982	2.618234738	0.483363561	1.1480115	2.139961045	1.938086112	2.651581213	0	1.220110776	4.892986043	0.202552826	4.026975213	7.412355967	5.268541448	0	0.031118643	0	0	0	2.535550873	0.265311795	3.344047081	4.94910857	3.228988354	4.508018425	5.731840942	3.08613798	6.080361576	0.586051652	7.34049362	4.407475997	0.075504128	3.907874645	6.736460815	0
TCGA-G9-6348-01A	Tumor	1	2.081279483	3.965894144	5.176541553	4.793991005	3.958636837	5.432843655	4.367611972	3.013245	2.14577747	0.030315167	2.905389637	1.217500948	1.495172307	2.012798349	1.282786646	3.674865692	0.070806412	0.207888998	4.18208419	0.084774656	3.485797983	6.026031008	5.136658424	0	0	0	0	0.049793598	4.151252263	0.078776401	4.057741955	5.775769186	2.107693787	6.206965093	5.669830554	3.803512983	6.630176325	0.111680058	6.305333975	4.888612247	0	5.25017797	6.427616567	0
TCGA-YL-A8SC-01A	Tumor	1	2.937692447	5.124692045	4.586542452	5.375592556	4.057729166	5.952674217	5.023646697	3.503761068	4.157202931	0	1.387118091	0.595076742	1.370365331	1.122053018	0.919422767	4.47569096	0.628936608	0.607678536	3.467653448	0.061884314	2.246604001	6.552031071	5.422509949	0.035805658	0	0.096175604	0	0	4.32117904	0.038568943	4.72349729	6.564229682	1.0247089	6.641267473	5.432982406	4.83661878	7.203461972	0.336036386	6.551338455	5.762419331	0	5.649127749	6.705432452	0
TCGA-VP-A878-01A	Tumor	1	2.785310054	5.254869795	4.714382465	4.603145596	4.25196047	5.709187622	4.563653099	2.995330572	5.054044072	0.030836565	3.030774439	1.704613257	1.56215932	1.82565476	2.058817949	3.795287172	0.157238613	1.37663756	4.345050894	0	4.587863002	6.146873477	5.311274235	0	0	0.101160754	0	0.075314824	3.894203352	0.099459388	4.280545071	6.352503684	2.020095932	6.046991227	5.738147517	3.961776436	6.780850182	1.074125989	6.682518628	5.108388919	0.0695423	5.078772158	6.832601307	0
TCGA-KK-A7B1-01A	Tumor	1	2.175669125	4.857703483	4.989912475	4.397193896	4.161212165	5.624494673	4.029199177	2.708966822	5.024114903	0.091063755	2.660208314	1.724123709	1.440010589	1.336300733	1.113260454	3.526447251	0.604938665	1.018244053	4.53901225	0.097120911	3.556691218	5.992839606	4.97650605	0.640595078	0.329832636	0.349165733	0	0.057145835	3.875219788	0.075616959	4.36422123	5.964933525	2.052441243	5.777851994	5.636826608	4.338873759	6.53389643	0.353685584	6.748419268	5.155369481	0.05274051	5.090957406	6.289476208	0
TCGA-EJ-5525-01A	Tumor	1	2.217739197	5.142958687	5.038736393	5.161353385	5.46297397	5.827404621	4.961070614	4.286237285	4.179231879	0.154948419	2.701346293	0.499860116	2.617156732	2.940611526	1.513112128	4.288450601	1.882007993	0	4.755461627	0.21608081	0.862037209	5.180896147	3.976129677	0.245225872	1.061300915	0.917982361	0	0	4.959459994	0.405583833	5.009859131	5.820287377	3.568369431	6.369004425	5.148765664	5.168327081	6.785685896	0	5.075975712	5.199905805	0	6.085139234	6.040017274	0
TCGA-HC-7752-01A	Tumor	1	0.722801948	2.4943922	2.463340692	2.146287438	2.377926981	3.855021269	2.60369694	1.061121143	1.932283157	0	0.573316205	0.211850494	0.186607489	0.342578016	1.68793609	1.903864288	0	0.298801094	1.943390894	0	0.442826819	5.977259253	4.509626135	0	0	0	0	0	1.905750867	0.094767329	1.785336438	4.729302467	0.445642747	3.716783963	4.096226465	2.259008649	4.614735984	0.354817917	6.409801103	3.289562293	0	2.847128448	4.650537487	0
TCGA-FC-7708-01A	Tumor	1	2.902240567	5.46189924	4.398938834	5.701940448	5.02177535	5.907977033	4.71056956	4.05827726	4.420172979	0.058138659	3.781469731	2.844912516	2.230778086	1.863583864	1.354919628	4.323894404	0.285908126	0.554817986	5.083610978	0	4.131206916	5.847328447	4.988513461	0.035903959	0	0	0.085824582	0	4.60729751	0.217874621	4.95811911	5.935412388	2.657077042	6.427991064	5.660445789	4.553144259	6.82651934	0.433690105	6.736862541	5.117365592	0.129608563	5.904058928	6.85802342	0
TCGA-2A-A8W3-01A	Tumor	1	2.273514014	4.781003253	5.060521116	4.766376931	4.276176307	5.908225522	5.023459966	3.121669153	3.385068462	0.027613833	1.994737316	1.254497659	1.286445729	1.811321436	1.810774833	4.204077467	0.095812592	0.978003927	3.5694562	0	3.433108156	5.929689016	4.9272088	0.033770633	0	0	0	0	4.061702325	0.054229945	4.579222671	6.261581869	1.248249432	6.36978614	5.758552113	4.648073441	6.840151643	0.822992933	5.85861075	5.278233181	0	5.464988039	6.16772847	0
TCGA-G9-6362-01A	Tumor	1	0.967953973	3.214949032	3.432260464	4.690661988	3.114744908	4.973011417	3.167425681	2.017914914	1.77328213	0	1.669005746	0.024791176	0.187144769	0.633976276	0.964238192	3.102974979	0	0.131276593	2.295295985	0	0.696398987	6.038132535	3.905323338	0.060261354	0	0	0	0	3.205749476	0.032799581	3.880463092	5.167331426	0.841405866	5.718645622	4.200202603	3.737969366	5.220557771	0.13610537	5.976037419	4.104012567	0	4.015596552	4.555441367	0
TCGA-WW-A8ZI-01A	Tumor	1	1.666821415	4.1741298	4.557184055	3.400688519	4.06113299	5.688257503	5.832174712	2.986567773	3.762764168	0	1.411801316	0.991217351	0.228498265	0.134453222	1.627090452	3.815770608	0.106500728	1.175690915	3.687667795	0	1.410581338	5.893699026	4.893968424	0	0	0	0	0	3.963707362	0.137137642	3.755678804	6.283923148	1.849273334	6.205855672	5.263615909	4.176010021	6.354996995	0.385657341	5.966081212	5.154488016	0	5.435024436	6.270949167	0
TCGA-EJ-A8FP-01A	Tumor	1	3.044320937	4.608884144	4.760402606	4.590488312	4.51849105	5.620812281	4.400336133	3.030457065	4.248291433	0.09141227	3.370572116	2.718383103	1.746445581	1.170683799	1.276099846	3.617081049	0.1586161	1.066369734	4.621553507	0.128578082	5.588999222	6.000624593	5.024077773	0.038046797	0	0	0	0.216932938	3.764579705	0.061042476	4.600564597	5.80246846	2.622228534	5.51873568	5.654446141	3.828058767	6.562403102	0.639543652	6.514014632	4.871567914	0	5.164013699	6.574175051	0.056071274
TCGA-G9-6370-01A	Tumor	1	2.971185362	4.44137231	5.048051927	5.112971138	4.873510118	6.058635905	4.87623962	3.653130902	4.298466768	0.013015496	3.329136633	2.087288899	2.210144233	0.775361193	1.176773634	3.908173786	0.62987535	0.136481796	4.97963982	0	5.7103344	5.917864816	4.734899566	0.031696707	0	0	0	0	4.425832908	0.730010738	4.774183569	6.013670534	2.729898276	5.793321855	6.326359783	3.957117916	6.747579591	0.35994413	6.292651178	4.909432768	0	5.60389466	6.9495185	0.092054387
TCGA-G9-6377-01A	Tumor	1	1.304722407	4.671967382	5.046074962	5.150338447	3.993103207	5.576454577	4.080756297	2.735870815	3.293241136	0.036057709	2.014252432	0.918890711	0.690560288	1.338389993	0.72216306	3.837274248	0.042610837	0.022039446	3.387365194	0	2.702386254	6.183813056	5.195777627	0	0	0	0	0.059150992	4.406912048	0.047459159	4.248989603	5.312712302	1.302749739	6.272834312	5.347610116	4.289057357	6.514209497	0.611247048	6.605223105	5.074335778	0.054593998	5.381642803	6.383548642	0
TCGA-ZG-A9N3-01A	Tumor	1	2.766984883	3.640777913	5.366184155	2.774678849	4.124366853	5.588223327	4.318396341	2.49965029	1.736144155	0	1.920807722	0.506994947	0.371583372	2.139103565	0.790211619	3.522448828	0.222700586	0.514590343	3.660968189	0.138042825	3.07932986	6.133866413	5.396135881	0.080754957	0	0	0.065818965	0	3.91123687	0.246374153	3.558515731	5.642260542	2.399108746	4.876285368	5.281602379	4.369082804	6.731988247	0.341491032	6.433374336	4.929688036	0	4.873302327	6.541297268	0.118200244
TCGA-Y6-A8TL-01A	Tumor	1	1.887355794	5.415852272	4.714455248	4.93415741	4.246465163	5.652896422	4.634158552	2.830932984	4.892280803	0.040741139	2.634806417	1.117460282	0.765712078	1.172677693	2.002217765	3.771140864	0	0.856076891	4.405023201	0	3.156618297	6.147988874	5.154326397	0	0	0	0	0	3.938102425	0.053596203	4.11315571	6.357204873	2.644241915	6.295668554	5.23775656	3.898416057	6.627910651	1.203335467	6.624157431	4.918117371	0	5.194618624	6.663284298	0
TCGA-CH-5790-01A	Tumor	1	2.378190372	5.319911617	5.704518746	5.1160922	4.946609432	5.791792043	4.834244209	3.849462449	5.029101351	0.020748676	2.194726817	1.322227815	1.302138453	0.566806232	0.766983515	4.472649592	0	0.244926291	3.658254703	0.086686788	2.972288729	5.32497515	4.481615847	0.146031179	0.248683922	0	0	0.100124393	4.004692129	0.080556983	5.263287934	5.921123967	1.809803772	6.26199817	5.32031716	4.967718749	6.747050261	0.114175433	6.15297756	5.121528414	0.179444725	5.746073423	6.46761068	0.144459114
TCGA-ZG-A9L4-01A	Tumor	1	2.358776882	4.486299711	5.274137869	5.19300995	4.260962704	5.506139952	4.577470118	3.284817991	3.24349935	0	2.930272764	2.23779469	1.614891063	2.068341841	1.033234436	4.026160218	0.043417586	0.210260705	4.586177506	0.052079818	3.310549386	6.097679402	4.847839488	0.059564746	0	0	0.02444476	0	4.366980527	0.281998476	4.305170886	6.142364545	2.443357382	6.080310571	5.619721784	3.763346075	6.259638237	0.197425814	6.619603976	4.991229996	0	5.218452047	6.11854183	0.087478671
TCGA-EJ-5519-01A	Tumor	1	2.287519995	5.499706175	5.511764203	5.195888894	4.852399308	6.776783238	5.24391487	3.594468785	2.607670802	0.02304736	2.228154776	0.729106463	1.201669988	0.869312557	1.232736152	4.548874887	0.040696677	0.371671359	3.932269545	0	3.093410146	6.485714483	5.494960985	0.028195932	0	0.076068805	0	0	4.461966118	0.226801973	4.665839878	6.713299359	1.392343763	6.937399216	5.941501692	4.757768277	6.913219727	0.520928501	6.71468751	5.542737082	0	6.223333916	6.724071023	0
TCGA-XK-AAK1-01A	Tumor	1	1.151611696	3.547346276	4.261111077	3.896405958	3.324262498	5.374272883	4.861367624	2.196340289	3.695034099	0	0.761922068	0.263880585	0.242816872	0.165707435	1.723623052	3.21394333	0	0.527314186	3.087540496	0	1.795033834	6.63099278	5.167472891	0	0	0	0	0	3.678263477	0.07485582	3.535021697	5.779087146	0.817663135	6.699810144	5.421869712	3.400494828	6.760681918	1.101401357	6.716328206	5.061626241	0	4.685103875	6.682053729	0
TCGA-EJ-5495-01A	Tumor	1	3.42255486	4.937377305	5.703516206	5.499258608	5.401548929	5.840939494	5.236855216	4.188506994	2.695887605	0.039936665	3.683132144	2.437541739	1.972919817	1.1836905	0.595820503	4.921122462	0.180125755	0.118179731	5.088039139	0	4.833502075	5.301645963	4.699042628	0.401708316	0	0	0	0	5.00945218	0.759040943	5.425587178	5.869900223	3.358419757	6.028347905	5.334674096	4.82626592	6.736671847	0.246317716	6.126218824	4.819861171	0	6.022913604	6.407965711	0
TCGA-VN-A88O-01A	Tumor	1	1.830044636	4.829005131	4.948991212	4.696547143	4.091752594	5.613559981	5.337938444	2.61505992	5.550377633	0.042454897	1.793980502	0.637149986	0.457897648	0.950112342	1.979228539	3.771380201	0	0.644434836	3.723758721	0	3.257977111	6.596639096	5.641855267	0.034780775	0	0.093477727	0	0.069547648	3.892595601	0.161427421	3.945488681	6.218759347	1.262573712	6.388700997	5.303944338	3.95077517	6.466377387	0.45194073	6.798557209	5.066505484	0	5.11532587	6.930220435	0.051285282
TCGA-HC-8216-01A	Tumor	1	2.368682065	5.164336708	5.776254676	4.843107166	4.152762653	5.682740576	5.390453144	3.228076761	2.6904797	0	2.220652798	0.929969959	1.820444008	1.021003684	0.980869044	4.179571341	0.265246552	0.413258808	3.392098244	0.068421169	4.159227041	6.404095003	5.479286472	0.03962556	0	0	0.032211482	0	4.63801831	0.084132227	4.662095453	6.025268426	1.696752427	6.08630063	5.76343791	4.834571628	6.747856799	1.023913968	6.340732043	4.764608033	0	5.351538298	6.388402479	0
TCGA-2A-AAYF-01A	Tumor	1	1.412955091	5.656852406	4.871087951	4.657214744	4.180626505	5.571858827	5.051373131	3.030416938	4.568131599	0.01431808	1.645262399	0.562515006	0.281524821	0.624998414	1.349678959	3.745698866	0	0.026021118	3.895245354	0	1.636791107	5.963586085	4.833785101	0	0	0	0.028317809	0	3.946666071	0.228158916	3.972044237	6.166346266	1.878923172	6.507513849	5.571413374	3.854359687	6.879025647	0.724307237	6.572761499	4.785523719	0	5.30525171	6.680275282	0
TCGA-HI-7169-01A	Tumor	1	1.407844062	2.238216889	2.604757981	3.478116552	2.954991713	4.00590462	2.124613217	1.531658499	1.787288684	0.097366657	2.633324762	1.612779179	0.344738413	1.481472539	2.034190103	1.814544474	0.035354893	0.123245282	4.139009656	0	2.635452011	5.860502081	3.528281731	0	0	0	0.058839633	0.667980076	2.267180528	0.255499192	2.986088983	4.718336193	2.680331002	3.839252297	4.637446842	2.296174201	5.114977288	0.187678792	6.230303994	3.329455914	0	3.44141743	4.324618884	0
TCGA-EJ-5498-01A	Tumor	1	3.031679479	5.132224517	5.822215495	5.63849512	5.384804352	5.808091034	5.124958485	4.286439663	4.228682229	0.022549936	4.093088006	2.512765625	1.526469463	0.561467319	1.146093484	4.297256461	0.223952035	0.264502044	5.350331221	0	5.316976133	5.364951607	4.45522718	0	0	0	0	0	4.818939422	0.45912079	5.354626492	6.036497823	3.80311287	6.161546498	5.826682544	4.843894713	6.897603113	0.123748162	6.082563318	5.054012744	0.100329324	6.091488949	6.72526789	0.080337488
TCGA-CH-5738-01A	Tumor	1	3.617848416	5.620394327	5.634236034	5.334524795	4.909609585	5.58958565	4.890656188	3.971173969	3.989025143	0.081052469	3.188664904	2.896586016	1.673709368	1.560198083	1.494877677	4.027752517	0.095516788	0.317367607	4.737067699	0	3.950639664	5.376388683	4.965988445	0	0	0	0	0	4.714882532	0.267404158	4.912963915	6.063510545	3.796563453	5.905033303	5.690786175	4.554639876	6.850972598	0.219432313	6.14582948	5.110843316	0	5.688297517	6.436586902	0
TCGA-KK-A7B2-01A	Tumor	1	2.7314835	3.592864281	4.372480133	3.939953967	3.366527466	5.253790599	3.749173117	2.098408591	3.986368848	0.198456576	2.59251148	0.625116123	1.51470669	2.041826004	1.508826876	3.186171746	0.312490817	1.588750102	4.053419046	0.0683219	4.437523566	7.201011176	5.304497575	0.115588592	0	0	0	0.078989968	3.309958895	0.2015107	3.627188713	5.384753543	1.107661198	5.216581012	5.893223736	3.586296103	6.288333969	0.367616962	6.962582416	4.808699429	0.33262254	4.202594393	6.804143604	0.058297972
TCGA-J4-A67S-01A	Tumor	1	2.350362705	3.774817035	4.285612352	3.081582138	2.696482917	5.161794459	3.728721159	1.698580337	4.27933293	0.011328279	1.077010389	0.587370763	0.963574199	0.777568941	1.535819949	2.891076154	0.078640064	1.104859989	3.518963729	0.13894991	3.141711671	7.052277958	5.851398291	0.231314928	0	0	0	0	2.825131571	0.101540981	3.330153107	5.513947192	0.954238322	4.850442108	5.79975123	3.423695039	6.343373603	0.853371841	7.297508512	5.00036631	0	4.173016581	7.035894895	0
TCGA-YL-A9WJ-01A	Tumor	1	3.183748293	5.381470876	5.135138363	4.933609024	4.417438053	5.633181648	5.114631225	3.420480198	4.50688351	0.014152325	2.570384941	2.136600089	1.964637454	1.596704387	1.657639495	3.76193176	0.275209536	0.925557923	3.965872361	0.171759539	3.939563382	5.773630876	5.22844278	0	0	0	0	0	3.955190029	0.176662466	4.380098507	6.762284241	1.834675367	6.289988373	5.733303234	4.226083799	6.893659606	0.880238339	6.362139795	5.294591551	0	5.47305307	6.541934874	0
TCGA-HC-7819-01A	Tumor	1	1.493734668	5.400658538	5.180265262	5.327965275	4.502997393	5.806843872	5.010320669	3.645388141	4.630953709	0.04258534	1.92694979	0.937379741	0.852941903	0.707824391	1.747016508	4.191446536	0.098913453	0.348606747	3.477252276	0	2.617455525	5.625342308	4.889538717	0	0	0	0	0.069759344	4.299072348	0.018913018	4.826122651	5.924579123	1.447581098	6.845984431	5.087143483	4.76036078	6.716752293	0.117907627	6.453152436	5.155698074	0	5.657234283	6.591105965	0
TCGA-ZG-A8QZ-01A	Tumor	1	3.535020364	4.57669307	5.158527085	4.963421719	4.313373779	5.307605782	4.735879337	3.303232006	4.583242287	0.073746308	2.901593372	2.479221704	2.268015845	1.671675831	1.282812035	3.93471404	0.24653887	0.881410172	4.629799977	0	4.807504024	5.905543099	4.881400952	0.269854624	0	0.098327561	0	0.073187229	4.171950569	0.444011366	4.651867761	5.832562991	2.342929071	5.970221097	5.632653896	4.257048238	6.606628671	0.562743378	6.484134959	5.069020854	0	5.133811404	6.426580954	0.053986953
TCGA-KK-A7AW-01A	Tumor	1	1.743671773	3.200149613	3.352111348	3.131464692	2.439417126	4.315605711	3.329277915	1.093394341	3.875598995	0	0.466535694	0.248435174	0.845448251	0.533770165	1.306269498	2.183707066	0	0.755790038	2.116239193	0.157337058	1.557574489	7.309325896	5.16662664	0	0.035626765	0	0	0	3.015187337	0.025465763	2.485934162	5.039361611	0.2851798	4.18096484	5.701096593	3.013790246	5.834520774	0.655014635	7.283346965	3.969101507	0.086253076	2.693566729	7.150364565	0
TCGA-ZG-A9LS-01A	Tumor	1	3.798497486	4.065057384	4.721423981	4.877820625	4.277207395	5.540773896	3.910580707	3.17428123	2.696565737	0.026988238	3.065627557	2.095090072	1.930813855	2.603022164	0.788331014	3.242936234	0.093691194	0.841978677	4.774311975	0	4.066074421	5.952008233	5.232371133	0.065275985	0	0	0	0	3.565843492	0.607866042	4.45255561	5.51242637	2.860169631	5.551157797	5.630131318	3.759002207	6.625639032	0.763673149	6.375089373	4.843310502	0	5.104771724	5.699740899	0
TCGA-KK-A7B3-01A	Tumor	1	2.95170895	4.111350282	3.405905212	4.840373649	3.894358333	5.764756705	4.623460016	2.748764366	5.781698488	0.048331638	1.875492709	0.625665338	1.559040846	1.56312732	2.220424411	3.775330022	0.277208537	1.029484199	4.21482177	0.149565098	3.219062372	6.426346533	5.103066053	0.059014151	0	0.080344995	0.024216073	0.059707483	4.099885926	0.225055445	4.041768144	5.869628191	1.811218924	5.717791452	5.791435756	3.970888406	6.797548853	0.545980624	6.81063044	5.359057612	0	4.813759257	6.53687504	0
TCGA-TP-A8TT-01A	Tumor	1	2.97238152	4.884408091	4.745330247	5.73146064	4.634459418	5.575829884	4.520100796	3.64344486	2.605910578	0.025715199	3.176394032	2.102963303	1.087262	0.770696691	0.851328647	4.154965336	0.089367499	0.512601627	3.933579694	0.106863909	3.117736943	5.929019756	4.799445238	0.062235419	0	0	0	0	4.401563735	0.066991575	4.774457956	5.387143584	2.185439673	6.307381022	5.129943977	4.451584089	7.084027948	0.385969367	6.28593738	4.792005437	0	5.468800655	6.538238595	0
TCGA-G9-A9S7-01A	Tumor	1	2.033916121	4.478173029	5.133614325	3.672843179	3.806746159	6.34670609	4.202695842	2.540992797	4.714602968	0	1.279880888	0.596182267	1.199668244	0.640236133	1.629035678	3.877512337	0.051735339	0.807347008	3.171265814	0.062021697	3.417073265	6.299258892	5.136311396	0.070900722	0	0	0.02916444	0	4.466009802	0.130991311	4.42520864	6.031876792	0.68798117	6.160540781	6.061695647	4.559814518	6.596024563	0.663731703	7.075888191	5.213707348	0	5.224707408	6.018527144	0
TCGA-EJ-5514-01A	Tumor	1	2.870452556	4.999324038	6.838230952	5.146860546	5.31710035	6.479454539	7.212897816	4.421226836	2.680529142	0.045643996	3.205419876	2.488067959	1.560375606	1.092604193	1.633535712	4.961533239	0.616370317	0.3926757	4.466624507	0.126460857	2.787929071	5.23151022	4.192691456	0	0	0	0	0.074719815	5.733586916	0.673252479	4.989658751	5.97709537	3.343681023	6.397955535	5.672656376	5.289031038	7.255959806	0.165856174	5.951654541	4.922323965	0.068991814	6.573914629	6.186082046	0
TCGA-H9-A6BX-01A	Tumor	1	3.433999252	4.321443413	4.634342967	4.914039453	4.779467181	5.788532869	4.215869371	3.152675735	3.44632527	0	4.036557869	3.029776838	2.415188435	2.104056473	2.474354445	3.469763158	0.669642127	1.013170567	6.144532827	0.071435781	5.542514247	6.283628334	4.906484692	0.19600636	0	0.110820037	0	0.082576303	3.707622933	0.210269718	4.77781467	6.084105112	4.452455872	5.559279192	5.910379946	3.9174673	6.974633049	0.455526893	6.515369546	5.127187131	0	5.4194638	6.999833942	0
TCGA-EJ-7328-01A	Tumor	1	3.327881857	4.635980711	4.957126266	4.883373839	4.443889574	5.349476803	4.213904125	3.242877239	4.330219986	0.078360731	2.97161482	1.973800524	2.410295965	1.363668892	1.450617097	3.70026368	0.261034822	0.912830408	4.302858618	0	4.422619672	5.987557835	4.570609803	0.095464256	0.024687364	0.087537543	0.052384617	0	3.94956244	0.18297926	4.599012437	5.750597247	2.301928563	5.640439067	5.726182163	4.257421359	6.464268	0.53562103	6.446128945	4.704506754	0.060088599	5.072304124	6.23334468	0
TCGA-J4-A67K-01A	Tumor	1	2.359121057	3.508213497	4.0481282	3.335155958	2.971939126	4.688945828	3.400499454	1.850329685	3.507774579	0.012602741	1.056371343	0.487473259	1.314104755	1.358054343	1.561058503	2.815212621	0.169546244	0.848403793	3.123119401	0	3.074421596	6.38591568	5.344695586	0	0	0	0	0	2.569681201	0.187930577	3.254112539	5.229225095	1.143723988	4.924653522	5.632954841	3.232671519	6.1904313	0.405156103	7.196079806	4.785757364	0.056737232	3.974603421	6.311511605	0
TCGA-2A-AAYU-01A	Tumor	1	1.708778519	5.218199155	5.032706969	5.205129388	4.357609437	6.056288166	4.77521805	3.070431243	3.525428247	0	2.424959236	1.012371933	0.849465374	1.192313948	0.964507333	3.95295874	0.061018836	0.122664696	4.374266543	0	2.425986003	5.814149102	4.934799166	0	0	0	0	0.380279083	4.609377482	0.292698645	4.809121091	6.086067167	1.727458065	6.317680251	5.29138524	4.591556249	6.879944702	0.271868608	6.736436184	5.490691039	0.078040481	5.637925302	6.666900664	0.062394159
TCGA-2A-A8W1-01A	Tumor	1	0.991672916	4.351862888	4.394628747	4.242486984	4.234080594	5.922384478	4.99858669	2.910316935	2.874132932	0.029800115	0.950911195	0.195993173	0.236320336	0.495398884	0.418998788	4.250632591	0.05252728	1.033730733	2.211893847	0.123301652	0.416238522	6.001437325	5.20416678	0	0	0	0	0	5.4679897	0.168779	4.605175178	5.980924957	0.537356408	6.639866646	5.015929455	4.414929945	6.365693543	0.501104577	6.221812333	4.721253953	0	5.165955458	6.478878152	0
TCGA-G9-A9S0-01A	Tumor	1	2.386721103	4.576950962	5.296261864	3.496329111	4.152990254	5.712799879	5.475051182	2.637467674	2.905535944	0	1.472711498	0.614067242	1.21306345	0.733309178	1.520131852	2.802226359	0	0.330333002	2.827433816	0.093533167	2.32682839	6.451574509	4.921052451	0	0	0	0	0	3.698384069	0.114785197	4.499355177	6.4958536	1.227161555	6.295967763	5.600256297	4.7072053	6.853206499	0.39150234	6.47596705	5.473160287	0	4.566658368	5.777639171	0
TCGA-EJ-A46E-01A	Tumor	1	3.708421483	4.169761406	4.802253532	4.441950544	4.570064899	5.830058429	4.390539993	3.257869185	4.435500176	0.040378898	3.050902855	1.667596203	2.736415518	1.245844284	1.726484198	3.635960237	0.488954769	2.765728886	4.678589523	0	6.022530205	6.04468321	5.158262998	0	0	0	0.040128193	0	3.909197349	0.536142332	4.778207696	5.663037444	2.429201062	5.472839286	6.358254399	3.92355702	6.573198651	0.529841429	6.260124312	5.236886195	0	4.930892758	6.858064171	0.07257212
TCGA-EJ-A65J-01A	Tumor	1	1.628659499	4.84729354	5.032336138	4.997463698	4.24253317	5.568873639	5.72104188	3.977687667	4.821659567	0.013383183	1.274496546	0.638724464	0.477253197	0.83843434	0.537500051	3.522377789	0.221046588	0.14017301	4.123061117	0.05636541	2.955649573	5.996254923	5.055748416	0	0	0.087690268	0	0	4.373498887	0.052340874	4.70182733	6.271406305	0.918455953	5.960413978	5.064670043	4.003456098	6.618633334	0.398253348	6.501664458	5.422199914	0	5.53577782	6.398333428	0
TCGA-EJ-5526-01A	Tumor	1	2.894661756	5.39139646	5.247746253	5.852844388	5.419958715	5.996483695	5.10994931	4.280708275	3.007571468	0	3.519524638	2.206252644	2.262248841	1.24494328	0.811710605	4.768340382	0.141291037	0.883949572	4.416956433	0	4.87383405	5.157548929	4.57659144	0.06669969	0	0	0	0	5.818337666	0.38528012	5.368196358	5.767787578	3.067547072	6.267469972	5.326124021	5.204156923	6.895228578	0.219867483	5.670521842	4.983113524	0	5.984391141	6.379605102	0
TCGA-HC-7075-01A	Tumor	1	2.025679186	5.706939737	4.929176803	5.138278631	4.182167668	5.40939151	5.493457566	3.08360523	3.267345815	0	1.60784525	1.003514877	0.16724517	0.521340622	1.48498408	3.730747267	0.072055612	0.194906891	3.613938142	0	1.204718633	6.013995356	5.300878868	0	0	0.068268451	0	0	4.247117707	0.105922963	4.091056324	6.391683136	1.95472287	6.510730825	5.380448874	4.040195622	6.837759717	0.16724517	6.200909453	5.198519441	0	5.516400101	6.849126544	0
TCGA-KK-A8IK-01A	Tumor	1	1.116910344	4.109952906	4.684658886	4.360465845	4.283593676	5.258354811	4.945363716	3.152508874	5.719800426	0.031167968	0.778522297	0.148947168	0.334270287	0.481032256	1.142151381	3.543927924	0	1.562036881	2.922484973	0.128774626	0.780243813	6.220814774	5.03623646	0.038106794	0	0.102221689	0	0	3.427447554	0	3.723124634	5.613262459	0.695841788	5.536236031	5.175155524	4.069363242	6.209080351	0.551497679	7.314668502	4.812043118	0	4.812350291	5.213031937	0
TCGA-EJ-5531-01A	Tumor	1	3.353159625	5.809273136	5.393870699	4.824743884	4.991585505	5.914033269	5.433275183	4.044336099	4.185968614	0.065816562	2.851849941	2.024467458	1.900472409	1.181894607	1.653124313	3.919659403	0.271812406	0.030397834	4.705175911	0	5.04417304	5.632987656	4.983870833	0	0	0	0.033076417	0	4.364048259	0.127661549	4.901239974	6.289163776	2.971715894	6.430944831	5.93560338	4.201651836	6.892713438	0.301239279	6.586615462	5.239075842	0	5.73964805	6.845087247	0
TCGA-EJ-5542-01A	Tumor	1	2.626929134	5.801094754	5.830040939	5.645312333	5.038728857	5.955855066	5.507098304	4.186358852	3.559038457	0.029451608	3.399082101	2.293653354	1.796625404	1.372024797	0.89387584	4.874198129	0.329403632	0.104696585	4.653341897	0	3.896970073	5.49942979	4.707959309	0.138953507	0	0	0.029268062	0	5.2587897	0.466285742	5.486541455	6.078726192	3.142821862	6.322171273	5.437862407	5.218484627	6.999355191	0.159957649	5.960257447	5.088389114	0	6.383386644	6.451291005	0.05309167
TCGA-CH-5767-01A	Tumor	1	1.335782533	6.295828628	4.768955882	4.666334589	4.346626281	5.431684784	4.915352903	3.048692643	4.677235619	0	2.143190445	1.315986026	0.607814433	0.5422886	1.3913244	3.870183313	0.038213705	0.077430095	3.565176457	0	5.148229893	5.213169637	5.03898029	0	0	0	0	0	4.046563844	0.056484122	4.229315672	5.798701755	1.652575607	6.248312618	5.148875749	3.97324572	6.474086666	0.330764593	6.237175544	4.909900399	0	5.427178553	6.643298486	0
TCGA-KK-A6E6-01A	Tumor	1	2.446704746	4.205343878	4.920947845	4.803844876	4.057103653	5.367107584	4.290883284	3.149318048	4.614279651	0.047971045	2.631865056	1.506354751	1.198043128	1.801034151	1.31255597	3.650683182	0.263310136	0.318208098	4.669633558	0	3.61803644	6.010722074	4.633054751	0.077583778	0	0	0	0	4.033556789	0.591054935	4.527824676	5.831206293	2.807605174	6.213853855	5.641950103	4.365889931	6.497089047	0.089597669	6.521590968	4.702560674	0.072479631	5.271983556	6.202529965	0
TCGA-CH-5743-01A	Tumor	1	3.833693856	4.365130307	5.601414474	4.761907972	4.930987044	5.580095527	4.671840519	3.884673114	4.970792849	0.037372241	2.998771855	2.618364301	2.871072797	0.776790702	1.007531738	3.773179664	0.208411875	0.56449627	4.081769399	0.052968415	6.228269973	5.772331943	4.569094113	0.118715287	0	0	0	0.120081432	4.422412222	0.157812619	5.020582584	5.518362059	2.872060976	5.526209624	5.98852365	4.329469852	6.557130234	0.291365989	5.980213757	4.983516511	0	5.316556864	6.580151975	0.045161916
TCGA-HC-7821-01A	Tumor	1	2.634439209	5.177392831	5.256460566	5.451887661	4.464307263	5.849768769	4.811479158	3.557506297	4.726636056	0.037708271	1.966120361	0.167473478	0.661893636	3.327350359	1.183867944	4.226521256	0.286365331	0.174869405	4.272754613	0	3.327531545	5.685428014	4.975697676	0.561711001	0	0.083188577	0	0	4.427128085	0.457617121	4.547371523	5.683536233	1.44673443	6.392387427	4.993350575	4.527846303	6.877781388	1.251031787	6.239079355	5.391996368	0	5.482000996	6.733127631	0
TCGA-M7-A720-01A	Tumor	1	2.715412964	4.60235766	4.347336609	4.907428476	4.347657115	5.774825529	4.426032438	2.971485209	4.808055481	0.013292833	2.307408469	1.360267765	2.294206057	0.788144309	1.00845779	3.88646678	0.298937683	0.623406103	4.39706076	0	5.069250632	6.064830785	5.057012127	0	0	0	0	0	3.993959669	0.21289781	4.472892268	5.991030609	2.094011057	5.928885428	5.740484535	3.817811206	6.683351749	0.860526698	6.474514107	4.996523349	0	5.222685378	6.869053548	0.047745901
TCGA-HC-A4ZV-01A	Tumor	1	2.76431708	3.826945981	4.993253916	4.74894847	4.365569265	5.843504138	4.927012641	3.299273576	3.729825394	0	2.236998593	0.930430961	0.835060714	0.948857248	1.542549734	4.505652788	0	0.953714381	4.952047993	0.087749641	2.089367551	6.026983559	4.705227888	0	0	0	0	0	4.237031215	0.027697581	4.390480384	6.633178055	2.140752534	5.502436417	4.993796549	4.145630442	6.489319218	0.841789452	6.562686185	5.100278511	0	5.019085259	6.764818762	0
TCGA-HC-8261-01A	Tumor	1	2.223392331	5.38569032	4.698611773	5.07542321	4.130424058	5.792133668	5.869863792	2.820954125	4.303761654	0.020861145	1.66278691	0.724919212	1.566815109	0.692277584	1.896332987	3.999790861	0.107862635	0.938792836	3.518202645	0.044230943	3.586220649	6.062855871	5.243469614	0.025525642	0	0	0.020730751	0.051203809	3.865227794	0.067799016	4.047162008	6.108467623	1.120693067	6.491831743	5.557559155	3.735446752	6.41281282	0.678380968	6.439904143	4.956329713	0	5.274114836	6.658577217	0
TCGA-G9-6356-01A	Tumor	1	2.747433467	4.47677336	4.348702856	4.830023944	4.33092481	5.609413458	4.285796254	2.782313784	3.767852641	0.10675715	2.458206414	2.588549073	1.859837416	0.946992014	1.042628869	3.623758263	0.479445339	0.065871527	4.664005001	0.101605673	5.14651343	5.819301984	4.678054103	0.029866987	0	0	0	0.059822824	4.103739562	0.063652073	4.546076043	5.821973601	2.341283715	5.597770685	5.694760554	4.040464327	6.598158502	0.341243645	6.206518392	4.861793311	0	5.232204622	6.312798831	0
TCGA-ZG-A9NI-01A	Tumor	1	1.690890563	3.403714856	4.54454737	4.025939253	3.599963244	5.530754303	4.569730266	2.300360635	5.584652646	0.020425434	2.457826486	1.404574845	0.790419367	0.961535073	1.056807856	3.593766505	0	0.363118339	4.816407262	0.08536617	2.711986482	6.611438925	5.501090124	0.049561073	0	0.132086428	0	0	3.955261155	0.316079239	3.716091088	5.759118265	2.034262686	5.529332328	6.14497253	3.589358038	7.061972129	0.448677474	6.175845948	4.738123705	0	4.825571043	6.410596658	0
TCGA-HC-7078-01A	Tumor	1	2.211350602	4.047110745	4.336356047	4.080347105	4.033451487	5.291778447	4.895633542	2.862306996	4.534824909	0.043663287	1.822421336	0.647266075	1.448634753	0.659936371	2.340478982	3.739633967	0.113552529	1.094529903	3.585200341	0.04661848	3.570707713	5.636201973	4.650445164	0.129808427	0.11837447	0.07266145	0.043392495	0.156180515	4.023618317	0.085298342	3.967511087	5.708116876	1.135806941	5.746065584	5.562688187	3.593473537	6.249334575	0.284953209	6.400615854	4.214136102	0.049796739	4.885666894	6.346646489	0
TCGA-EJ-7782-01A	Tumor	1	2.884409851	5.660126462	5.402072239	6.303773372	5.186068699	6.095895559	5.942675159	4.157674272	5.639561913	0.040622234	2.377636517	0.766898042	1.807479675	1.004478025	1.141430478	4.847157711	0.986162449	0.700728322	4.884980183	0.057547879	4.233353119	6.090978847	4.896901501	0.06580092	0.074479148	0	0	0	4.516879083	0.202821246	5.227136196	6.667922174	1.751546241	6.629132052	5.690349363	4.584258965	7.246049529	1.857892086	6.413035538	5.655079745	0.061455529	6.142659858	6.869969841	0
TCGA-HC-7737-01A	Tumor	1	2.763173783	5.485855374	5.197141985	4.997433501	4.649051957	5.577572883	4.885951009	3.502015033	5.090552135	0.090471482	2.981862077	1.875973528	1.755253189	0.942190632	1.832215884	3.672192901	0.046633521	0.419447178	4.395422582	0	4.381135195	5.593609909	4.678235222	0	0.024536048	0	0	0	4.145680568	0.118387414	4.460291142	6.083875948	2.514726752	5.855488539	5.516755757	4.166148278	6.620894917	0.306302253	6.232053216	5.060270511	0	5.439549034	6.710874642	0
TCGA-H9-A6BY-01A	Tumor	1	1.207588122	3.666344309	4.045408315	3.813001773	3.070252187	4.896176334	3.505331541	1.628151871	4.206954346	0	1.523341285	0.253049505	0.493545859	0.586955855	1.705081618	2.853762794	0.044170284	0.957534739	4.067207943	0	2.144399132	6.73582843	5.268420181	0.030613848	0	0	0	0	2.704797879	0.127628053	3.243642709	5.417719184	1.006533608	5.21402688	5.411154508	3.371043607	6.211622974	0.40417956	7.449786496	4.552866193	0	4.211938354	6.329040998	0
TCGA-J9-A8CP-01A	Tumor	1	2.008796049	3.958376816	4.625427171	5.264511608	4.101749133	5.84636138	5.064283933	3.000355498	3.978896325	0.06457395	2.342805089	0.95208699	1.135636398	1.372883465	0.996393113	3.989637337	0.057504644	0.68310915	4.111639387	0.068910965	3.611549435	6.327398388	4.876686697	0	0	0	0.032444985	0	5.853386623	0.221998211	4.15133173	5.844305487	1.188135216	6.380877883	6.004435128	4.003360065	6.635896058	0.370479439	6.639159876	5.30445671	0	5.051061286	6.192517109	0
TCGA-EJ-A46B-01A	Tumor	1	2.376479229	5.309463864	4.603950271	4.825103315	4.289409967	5.826153847	4.756786184	2.826451274	4.975795448	0.218380786	2.708004321	1.664639125	1.973343032	0.929702759	1.354029919	3.632620679	0.42088281	1.212332853	4.462627785	0	4.983204989	6.201830746	5.358585237	0	0	0	0.038529411	0.094324154	3.974701884	0.02573266	4.452754358	6.204298843	2.304191739	6.017478174	5.766420077	3.84053327	6.795172885	0.30133399	6.851101691	5.04846207	0	5.38642258	7.203025948	0
TCGA-VN-A943-01A	Tumor	1	0.691245207	5.628410742	5.04084452	4.738931836	3.963314235	5.824402742	5.436764752	2.629329198	5.000453979	0	0.928094546	0.288766095	0.300878264	0.153140811	3.305814815	3.877967594	0	0.266622643	2.50501402	0	3.951277376	6.018349503	5.337809793	0	0	0	0	0	3.903539233	0.034919448	4.136618363	6.277304662	0.553590583	6.491639624	5.407095117	4.041300704	6.961513205	0.337443986	6.494390161	5.417928918	0	5.579014309	6.779317865	0
TCGA-HC-A9TH-01A	Tumor	1	2.498592247	4.942848916	5.204909784	3.755181406	4.593848862	6.451625715	5.233709331	3.217647881	3.427443409	0.035879028	1.821305194	1.245550403	1.549882155	2.442627114	1.210164081	4.371682775	0	0.298364366	4.107028692	0.099993612	2.685729289	6.317905614	4.800078827	0	0	0.079212784	0.047348047	0	4.564151264	0.764502794	4.742823762	6.413490197	2.49079825	6.421896199	5.017733624	4.601895916	6.889719116	0.87587374	6.685006956	5.216115553	0	5.780916869	6.435023349	0
TCGA-G9-6499-01A	Tumor	1	1.663403407	4.428303195	4.996058987	4.485634075	3.53183714	5.494805238	4.332775256	2.606412778	3.601490098	0.137276151	2.585815511	1.456190171	0.656520833	1.937108171	2.364287522	3.81430963	0.113510469	0.291835793	3.764868314	0	3.554419348	6.391458119	5.409716532	0	0	0	0	0	4.0364678	0.165773432	3.809235279	6.252400603	2.062028851	6.066748674	5.172395064	3.903110283	6.547012013	0.432166907	6.646078575	4.688350858	0	5.076382782	6.491064982	0.078375462
TCGA-CH-5764-01A	Tumor	1	2.952313962	5.45125774	5.05306852	5.695507644	5.148380367	5.883222825	5.200476977	3.897984476	3.854763099	0	2.887426976	2.390415245	1.487279946	0.69236	1.365211828	4.362840897	0.111722847	0.220820105	4.108360044	0	4.063752507	5.226290832	4.440084052	0	0	0	0	0	4.727929838	0.163208168	5.071960528	5.894422827	2.339971356	6.078203876	4.998588071	5.085655583	6.767639915	0.471432499	6.25219537	5.163117062	0	6.038257015	6.366496836	0
TCGA-EJ-5504-01A	Tumor	1	2.260549949	5.276957797	5.286864861	5.344329533	4.826772971	5.646863606	5.37927217	3.723938976	3.57855802	0	3.671453304	2.521823216	1.087328834	1.147876874	1.41769701	4.07373226	0.057792927	0.274881006	4.907036971	0	3.295704717	5.341880724	4.676800737	0	0	0	0.032609057	0	4.53098939	0.366025841	4.659558083	5.891291913	3.16006844	6.446088199	5.445345631	4.496166502	6.720068596	0.218457266	6.18610491	4.995314094	0	5.820627911	6.409734932	0
TCGA-J4-A67M-01A	Tumor	1	2.796969624	3.199369905	3.897679569	4.002013016	3.029569007	5.072786205	3.820376126	2.290035112	3.686478749	0	2.003854642	0.736671895	1.681721436	1.483343725	1.520860561	3.280861301	0.178955147	0.975579942	4.079425381	0.110290149	3.969566993	7.486350604	5.571981217	0.032489066	0	0.087433742	0	0	2.802415055	0.344966001	3.42864695	5.551050265	2.016968661	5.280971008	6.14746245	3.073266322	6.701921358	0.983510927	7.477077292	4.777634275	0	4.270407276	7.018259706	0
TCGA-HC-7742-01A	Tumor	1	2.04784918	4.984695247	5.287179392	4.583995833	4.604220919	5.840122145	4.78885686	3.391587397	3.480798975	0.027574665	2.831082014	2.033671766	1.660513164	1.576048881	0.771524391	4.013800841	0.048632963	0.144879284	4.574640154	0.058314858	3.606277117	6.073205021	4.973936443	0.033722835	0	0	0	0	4.551699152	0.123334791	4.845987744	6.405656298	2.171029996	6.1076087	6.018687239	4.17109157	6.778231414	0.497140181	6.667725561	5.193198761	0	5.77551821	6.541028196	0
TCGA-CH-5794-01A	Tumor	1	2.369273353	5.113253846	5.350981501	4.964605282	4.292065613	5.695711745	4.627880868	2.962433143	2.691099367	0.055383885	2.082720804	1.106881689	1.413747489	1.045271308	0.868971984	3.542976067	0.289831829	0.174462329	3.920815594	0	3.578903425	5.915397069	4.834386089	0.157190262	0	0.074000059	0	0	4.154315087	0.114692534	4.561579673	6.343023849	1.026222989	6.014748564	5.645168611	4.192970937	6.671887683	0.093221204	6.654364705	5.207849705	0	5.488210547	6.565618636	0
TCGA-YL-A8HO-01A	Tumor	1	3.309885801	4.699000271	4.466121586	4.395622034	3.959883841	5.381622675	4.311425896	2.783093885	4.316405916	0.017440266	3.212448164	2.783915952	1.35765056	0.883475656	2.563040464	3.740040848	0.758259798	0.966646318	5.083241298	0.142725054	4.054050371	6.675229751	5.284106018	0	0.032190474	0	0.034456524	0.084523368	3.611043581	0.153804676	3.919450255	6.0434127	3.650852521	5.03164757	5.69540837	3.614165745	6.362832718	0.535497546	6.889280963	4.841725287	0	4.938854083	6.484599295	0.062413039
TCGA-KC-A7FD-01A	Tumor	1	1.345595212	4.648723567	4.986332334	5.253238362	4.27987674	5.947463123	4.109677532	3.290225928	4.902532268	0.126350345	2.374801016	1.066240508	0.513854361	1.009760984	1.186380903	4.10645274	0	0.568030572	3.601133122	0.061399496	2.04863192	6.23944109	5.475452643	0	0	0	0	0	4.181249968	0.057022578	4.713797433	6.557289377	1.32878818	6.262088748	4.827758734	4.343318241	6.870159334	0.265876283	6.718863062	5.441949087	0	5.26255112	6.637061061	0.052372838
TCGA-EJ-7794-01A	Tumor	1	3.458549303	6.318468464	5.425718336	5.763949839	5.225510046	5.865755924	5.385316855	4.105844528	3.920726969	0.014024277	3.22957438	3.05597267	2.019511695	1.290176036	2.633443278	4.179948702	0.230878289	0.439885324	4.804357933	0	4.742713016	5.594198223	5.023217749	0	0.025911225	0	0	0	4.389797707	0.316441548	4.976243348	6.161889461	3.462663748	6.674428749	5.720375248	4.425452323	7.105754682	0.289413027	6.540596035	5.282907682	0	6.035536052	6.802626804	0.050340388
TCGA-YL-A8HM-01A	Tumor	1	2.464657156	5.367531334	4.958668619	4.507935498	3.910588653	5.534705492	4.306647264	2.74361098	4.11986808	0	0.941297957	0.135669343	0.601983445	0.877475061	1.132729269	4.052587246	1.063833833	0.366289992	3.864034988	0.172445624	0.4318952	5.955214569	4.571948784	0	0	0.092975504	0.028109028	0	4.183831844	0.037260801	3.696514712	5.991605568	0.919888294	6.201012133	5.982831512	3.747252895	6.445578764	1.04919396	6.417999326	5.025867834	0	5.243602107	6.42588571	0
TCGA-HC-7080-01A	Tumor	1	1.538533166	4.538552479	4.791835758	5.232531739	4.337770703	5.882850116	5.160090899	2.660333831	4.108097568	0.019471789	0.886049882	0.183126367	0.869172455	0.474946612	1.56041204	4.178344545	0.068029041	2.789461603	4.037712751	0.041307275	2.248137356	6.739534475	5.247911711	0.13740063	0.10518034	0.064448816	0.075889995	0.09411889	4.694044029	0.11210277	4.485277614	6.41994664	0.190041174	6.298245621	5.69465755	3.909516253	6.747514676	1.598322431	6.576137109	5.449565966	0.086948055	5.321043368	6.441581185	0.035198472
TCGA-HC-8259-01A	Tumor	1	1.313810267	5.446506539	4.757278377	5.499622045	4.240928397	5.659160973	4.557978043	2.738321256	4.37687668	0	1.792032758	0.95031972	0.781909424	0.631974089	1.427666302	3.881400762	0.043759471	0.171874482	3.897124908	0.245205508	2.730901565	5.634471171	5.105595343	0	0	0	0.024638521	0	4.228129747	0.080335882	4.410088746	6.115630961	1.352751599	5.853268022	5.170345044	4.255260609	6.735320365	0.317734245	6.488139499	5.135891304	0	5.404601778	6.435339439	0
TCGA-XJ-A83H-01A	Tumor	1	2.010448011	5.107407941	4.741768687	4.21466594	4.039592537	5.838659899	4.833180715	2.73157712	4.968622903	0.114161018	1.64445388	0.968546458	0.987782363	0.582449698	0.902556894	3.927076503	0	0.679012985	3.290443482	0.082256819	3.864867839	6.033720425	5.077862208	0	0	0	0	0.095030065	3.593404925	0.051401924	4.081887323	5.879650923	1.312592816	5.671050034	4.830953261	3.935096795	6.375408803	0.699740164	6.178062042	4.925798283	0	4.926457568	6.406134048	0
TCGA-J4-A83J-01A	Tumor	1	2.574375449	4.887438759	4.452337173	4.297585451	4.15777448	5.643816077	4.826875566	3.021674022	3.74300546	0.05650002	1.328611337	0.136784052	0.999356672	0.538378619	1.516173926	3.692206141	0.145924046	1.127178771	3.414683095	0.060306021	3.323119384	5.870347776	4.857502112	0	0	0	0	0	4.004532925	0.037577551	3.923525851	6.477725982	1.226803972	6.352218145	5.014541658	3.771109202	6.527982322	0.45311073	6.400257763	5.093623225	0	5.107658206	6.492874528	0
TCGA-G9-A9S4-01A	Tumor	1	1.826770228	4.982830933	4.748201584	5.227502216	3.792738243	5.811633225	3.524604803	2.447640312	3.148817109	0.025056726	0.94326163	0.486814407	1.241588207	1.059836486	1.808384249	3.953447732	0.128794341	0.68474433	2.711223539	0.104200974	3.328697729	6.881082409	4.87422706	0	0	0	0	0	3.235534234	0.049249837	4.245129907	5.99842868	0.438474538	5.388337969	5.822156659	4.159393435	6.299076464	1.651455924	6.921429822	5.20787791	0	4.56325811	5.426881952	0
TCGA-X4-A8KQ-01A	Tumor	1	1.833802578	3.485166706	4.196823605	3.928611128	3.262313923	4.594551213	3.011755612	1.915048585	1.628818246	0.032729332	2.653471819	0.497099905	1.188042473	1.992712681	0.811680206	3.28061824	0.057646271	0.973070738	3.482506878	0	2.747949952	6.225436147	4.761982795	0	0	0	0	0	3.145701496	0.145512771	3.482364112	5.258972836	1.747105716	4.848366611	4.841180789	3.119310865	4.998341194	0.217932396	5.960463393	4.01219328	0	3.784942452	5.101248535	0
TCGA-EJ-5507-01A	Tumor	1	2.667673343	5.342674791	5.890194623	5.130982375	5.028300322	6.187498695	5.335898353	5.922806079	3.224907575	0.014185914	2.46768346	1.480912681	1.478449537	1.172115529	0.754730945	4.146262595	0.097912391	0.303817684	3.669586569	0	3.099114402	5.874561029	4.680096595	0.068247077	0	0.092809363	0	0	4.409485545	0.108820262	5.305400524	5.977722338	1.833550159	6.362742523	5.601613359	4.306693591	6.294239576	0.32516227	6.206789836	5.068391197	0.063743688	6.10173469	6.403100947	0
TCGA-CH-5745-01A	Tumor	1	3.310213993	4.927545349	4.754678042	4.911814898	4.755292607	6.028972873	4.822778075	3.729241389	3.676903821	0.04573527	2.868262346	2.245724915	1.538257374	1.39026464	1.804765543	4.370949611	0.156330853	0.476979782	4.556568545	0	4.247623174	5.561658861	5.28314387	0	0	0	0	0	4.528753638	0.511592444	4.649885151	6.371706056	2.644486604	6.320559313	6.039255368	4.307950723	7.036524075	0.543789632	6.4077388	5.300214442	0	5.619115481	6.970221042	0.055234995
TCGA-HC-8258-01A	Tumor	1	2.588559527	5.769888769	4.516134151	4.7646067	4.338791034	5.823044011	4.944929088	2.991286977	5.697071251	0.010425217	2.456286268	1.146358243	1.208628581	0.924504162	2.255308926	3.960028724	0.036707304	1.166063231	3.933744838	0	5.097766276	6.021983611	5.266789223	0.146212948	0.019281929	0	0	0.05099611	3.828551001	0.217752524	4.191662445	6.33010518	1.949380232	5.720169666	5.703525924	3.87831327	6.553805383	0.834637146	6.063526048	5.132314659	0	5.254009776	6.921388627	0
TCGA-HC-8257-01A	Tumor	1	2.258013892	4.84077104	4.981999229	5.33848897	3.690504065	5.598091375	4.602520771	2.654300389	3.948159619	0.013155717	2.147473997	1.104088008	1.222348505	0.583028804	1.845676162	4.031749209	0.257375285	0.618151348	4.392294386	0.055421277	3.296063628	5.852558633	5.204817079	0.063375983	0	0	0.026029135	0	4.498939683	0.164851744	4.528531595	5.834717359	1.428684759	6.11792399	5.23495895	4.335696975	6.479664925	1.011188531	6.134167595	5.236284251	0	5.331284927	6.64354882	0
TCGA-XK-AAJR-01A	Tumor	1	2.172372853	4.841428263	4.882260722	4.894982252	4.174111838	5.977917475	5.125410533	2.919697488	4.704039361	0.053294549	1.616163201	1.330136246	1.402242988	0.880516207	1.544191935	4.034089285	0.146621448	0.579583248	4.162835365	0	3.896063921	6.307592804	5.357358124	0.026372789	0	0.071225596	0	0	4.461132998	0.097097237	4.612525985	6.439773207	1.301446689	6.642540216	5.543728613	4.146782538	6.795228513	0.377987095	6.862532794	5.290614607	0	5.529659601	6.750136178	0.038941012
TCGA-EJ-A7NG-01A	Tumor	1	2.837032554	4.869773486	4.851674029	4.849973737	4.695738645	5.851217284	4.634366721	3.181897432	3.816819799	0	3.307355954	1.854873118	2.172793677	1.411974183	1.783040403	3.859798816	0.691735597	1.438187766	5.218602244	0.120461243	4.820044196	5.80801366	5.180956487	0.035574024	0	0	0.057252867	0.071114526	4.169896157	0.312959681	4.556533271	5.959297744	3.595177661	5.786537907	5.653446575	3.935886475	6.754303529	0.549155195	6.483154626	5.130111058	0.065656657	5.332745766	6.905189603	0.052448165
TCGA-J4-8198-01A	Tumor	1	2.264178244	5.97711866	5.010626408	5.59248275	4.961784264	5.926661904	4.892341654	3.681765551	4.899803909	0.047682916	3.357854344	1.804667553	0.738692337	0.567609002	1.631033168	4.871446156	0.042435639	0.676137166	4.951967946	0.050905396	3.746178893	5.73875974	4.811522947	0.086479244	0.02231196	0	0	0.115506976	4.182295266	0.70732196	4.986051663	6.299366489	2.370347795	6.035570215	5.168549662	4.5031885	6.646522906	0.308952718	6.384238263	5.136315125	0	5.711059507	6.52085598	0
TCGA-ZG-A9KY-01A	Tumor	1	3.548515594	4.196109556	5.145730974	5.409570879	5.112575169	6.359140117	5.174931349	3.404225982	6.30798413	0.021203079	1.378014283	1.17213045	1.868471386	0.778569883	0.298503748	4.811542932	0.178262821	0.21673175	3.330558509	0.04495001	0.348048311	6.557063895	6.78332743	0.025943347	0	0	0	0	4.568991308	0.245935588	4.209209236	6.105824115	1.543126451	6.914893071	5.347164774	4.702638505	6.613786394	0.198246512	6.469625081	5.809721246	0.048016402	5.476002698	6.620683645	0.112005766
TCGA-V1-A9O5-01A	Tumor	1	3.383148868	4.944279141	5.57156507	5.308347512	4.479620607	5.264032419	4.838538624	3.77797318	3.300960176	0.07768955	1.512545195	0.953677771	2.014583134	1.972379209	1.888689573	4.007601652	2.263274112	1.810288311	3.964295146	0.259551825	8.310327111	6.924701384	5.138260704	0.063785751	0	0	0	0	4.387898826	0.118088151	4.304916388	6.296200757	1.328896921	5.706063116	5.948368041	4.220500344	6.781639565	2.317386383	6.99403049	5.54454207	0	5.3375978	7.438496206	0
TCGA-KC-A4BR-01A	Tumor	1	2.607782491	4.564779614	4.501991644	5.173249639	4.23586017	5.711444758	4.173648918	2.907826978	3.674839559	0.087532519	3.658700749	0.997713254	1.727507853	4.307204281	1.67866736	3.611521044	0.152030664	1.123971509	5.621030172	0.062907951	3.358271121	6.093518335	5.248357754	0.140406607	0	0	0	0.072751785	3.704898564	0.287378009	4.187003952	5.829159033	2.650528567	5.768564622	5.43574458	3.891909469	6.352186355	1.04744801	6.229874228	5.067809262	0	4.967069531	6.513973485	0.05366363
TCGA-EJ-5524-01A	Tumor	1	3.139288714	5.315127499	5.982049905	6.046803496	5.445011987	5.942891965	5.452584883	4.350897678	3.920578941	0.03201291	3.55783017	2.45733154	1.731915367	1.235910302	1.13644279	4.701731322	0.355071202	0.167140064	4.821211948	0	4.114680921	5.515747673	4.815640501	0	0	0	0	0.078142613	5.63419675	0.470354211	5.715335349	5.897908005	2.677576806	6.5248362	5.25873949	5.204841139	7.001016314	0.131818403	5.957029319	5.031050121	0	6.215594183	6.375127513	0
TCGA-EJ-7792-01A	Tumor	1	3.544227055	5.319177495	5.0822799	5.324265816	5.0418726	5.383923623	5.520086785	3.95507537	2.407799075	0.013083313	4.050126451	3.403502479	0.988455571	2.310892992	2.672364627	3.977759369	0.294656313	0.137163257	5.55605712	0.108212599	3.820058392	5.490019969	4.709400423	0	0	0	0.025886513	0.124845254	4.45188289	0.613229082	4.855131888	6.180505312	4.416572932	6.020162556	5.897665517	4.337764171	6.834669428	0.33223603	6.145764316	5.167366704	0.058866826	5.91125538	6.42728769	0
TCGA-ZG-A9L5-01A	Tumor	1	1.619273865	4.096217442	4.72667964	5.781899783	4.146335062	6.56605418	4.526163422	3.210428327	4.214880759	0	1.85335238	1.429333812	1.189777973	0.237687564	1.334721341	4.863852134	0.097934262	1.024342428	4.260104231	0.154035628	1.77536643	6.28060566	5.154635545	0.045865288	0	0	0.037298764	0.046406614	4.404466656	0.458808905	4.154161826	5.557232015	0.470818801	6.573911179	5.922533932	4.668851223	7.008520867	0.398811149	6.921190955	4.813240761	0	5.488661793	6.733435974	0
TCGA-FC-A8O0-01A	Tumor	1	2.435266631	4.157161935	4.166098831	4.196015445	4.219241469	5.487356224	4.192311423	2.58864408	3.218416906	0	2.707077283	0.937283513	2.323038043	0.944668916	1.574171845	3.411800506	0.626673802	1.843495716	4.816174176	0.061615612	5.166666347	6.557872783	4.984667033	0.263204429	0	0	0	0	3.440860383	0.057223592	4.366850191	5.631742113	2.473022188	6.141707402	5.639168148	3.945480237	6.419269333	0.367520843	6.86523992	5.518720408	0	4.945321133	6.2926537	0
TCGA-EJ-7784-01A	Tumor	1	2.484759834	5.523578394	5.713047813	6.481738467	5.325444059	5.99173522	5.023470931	4.090597603	4.092124863	0.040222425	1.927270016	1.333779897	1.102047064	0.512916953	0.979334872	5.084945929	0.093524683	0.53318108	4.364274404	0	3.127574868	5.793976737	5.035492011	0.032947248	0.049586225	0	0	0.065922726	4.606148221	0.169326892	5.27051803	6.531914638	1.413741938	6.101262875	5.102436266	4.982080503	6.778532985	0.643929591	6.600956351	5.204101137	0	5.7527667	6.354014441	0
TCGA-HC-7209-01A	Tumor	1	2.427974215	5.257153173	5.604416664	4.955474831	4.662882865	5.722422198	4.885299819	3.458090776	4.480051132	0	1.816453405	1.513851233	1.588637493	1.010176949	1.27868179	3.991263043	0.157652701	0.135969617	4.013504878	0	3.945538711	5.849652173	4.892519721	0.145620134	0	0.101432324	0	0	4.213068153	0.156412843	4.6205146	6.190459916	1.416266986	6.650882654	5.444110565	4.281145922	6.807531757	0.352905196	6.531012833	5.182972892	0.069731031	5.768565742	6.783884031	0.055718619
TCGA-J9-A52C-01A	Tumor	1	2.774593156	3.625495706	4.577884224	5.205127233	3.539346733	5.32990331	3.950559451	3.054371186	2.740588959	0.30901232	3.545076548	1.720324882	2.090573187	2.243135086	1.117214007	3.625531964	0.201355521	1.190265067	5.001535518	0.084156588	4.357435429	6.514307162	4.913548674	0.048850249	0.037125183	0.360012122	0.039733854	0	3.778061696	0.375256841	4.145839137	5.741778193	2.922770411	5.301117427	5.639035372	3.413959596	6.476474924	0.712862899	6.323594804	4.656195948	0	4.815446384	6.436862519	0
TCGA-KK-A7AU-01A	Tumor	1	1.696385539	4.699292734	4.659945937	4.153160992	4.084990443	6.413996775	4.800213144	2.340367673	4.560046356	0	0.25244432	0.086059544	1.077959316	0.611721912	1.777083261	4.12575434	0	0.792418523	2.465504941	0	2.220026541	6.727243592	5.499529634	0	0	0	0.029193454	0	4.569998059	0.076376451	4.375590551	6.288404254	0.140046023	7.179074094	5.959733189	4.667535703	6.909748568	0.690640719	7.11949959	5.67619787	0	5.217280743	6.820925947	0
TCGA-V1-A9OF-01A	Tumor	1	1.590771388	5.056655951	5.144230132	4.843300915	4.200572385	5.702691099	5.279271904	2.984577291	4.736707237	0.018234564	1.457021006	0.751988858	0.998508227	0.206215754	2.265272905	3.878473938	0.183440433	0.839266176	3.530606098	0	2.64114652	6.200587696	5.122441871	0	0	0	0	0	4.139367948	0.047700151	4.332298998	6.135715746	0.812605174	6.513750039	5.544190757	3.967986962	6.683051174	0.555856316	6.678019324	5.132937496	0	5.44494885	6.829904157	0
TCGA-G9-7510-01A	Tumor	1	2.333166271	4.635662291	4.948922167	4.871150851	4.336245113	5.596832482	4.6999579	2.972265031	4.877544023	0.010513365	2.211803909	1.610845164	1.668524343	1.768802809	1.787770186	3.551160016	0.142681113	0.21431668	4.234444885	0.087511576	4.47337575	6.050563375	4.763097051	0.05082245	0	0	0	0	3.927369897	0.081325078	4.331517354	5.902352468	2.247821216	5.664694883	5.661296913	3.863897897	6.673778873	0.391618627	6.706630324	4.972443965	0	5.381422494	6.562939651	0
TCGA-J4-A67R-01A	Tumor	1	2.913543593	3.676030537	3.603814285	3.492376839	3.114279839	4.792788572	3.250863324	1.813564868	3.117780496	0.041976118	2.045354111	1.134759001	1.649504734	1.278948165	1.527265991	2.673438216	0.232465803	1.326786107	4.098080716	0.171481864	3.965194536	6.915762017	5.274830189	0	0	0	0	0	2.694343743	0.125690663	3.414777355	5.072268258	1.82569464	4.57576064	5.816557854	3.111087521	6.142927393	0.716697482	7.235827092	4.703070307	0	4.032154666	6.733299239	0
TCGA-EJ-A65G-01A	Tumor	1	1.45883364	5.246890787	4.539628801	4.525887979	4.059408079	5.305953912	4.677218007	2.628273409	4.521550681	0.015314784	2.256771144	0.968383486	0.522907079	0.568967556	2.481910452	3.62677655	0	0.494619763	3.436276738	0.185069397	4.403436718	5.816200504	5.379755535	0	0	0	0	0	3.558554813	0.190327796	4.053219538	5.597358248	2.501697039	5.979249948	4.981886098	3.925779402	6.298143343	0.763617863	6.520349579	4.600405737	0	4.955800009	6.635124828	0
TCGA-HC-A8D1-01A	Tumor	1	2.732745241	4.914942564	4.854554883	4.850898007	4.257778804	5.453836246	4.3659887	3.169606104	4.456102987	0.064205262	2.280282028	1.946966865	1.883937681	1.093496434	1.002399415	3.682594451	0.165147258	0.458059698	4.145025247	0.068518098	4.646586047	5.571709568	4.789410232	0.115915174	0	0	0.032257688	0.079215969	3.815947949	0.275578819	4.376420905	5.831057038	2.188108489	5.829791277	5.239193381	4.051356604	6.459089828	0.747749095	6.120587592	4.80554384	0	5.195950068	6.234247165	0
TCGA-EJ-8472-01A	Tumor	1	1.94043255	4.421835137	3.263323062	5.220868682	4.826859116	5.932539805	4.456640535	3.148932477	3.97991208	0	2.325334511	1.261598034	1.239332501	1.118789952	0.375530597	4.184285178	0.466010608	0.32889579	3.674777518	0.2770622	3.450671854	5.669845772	5.169286833	0.057227769	0	0	0.046573069	0	4.191320383	0.360184905	5.236201811	6.196043434	1.843215293	6.136610895	4.532512789	4.414126475	5.882928631	0.160040289	5.743913218	4.868717641	0	5.002730904	5.748771107	0
TCGA-HC-7820-01A	Tumor	1	1.966648324	5.457142359	5.13016285	4.788923754	4.500304866	5.802885066	4.697578332	3.17611455	4.716876976	0.11773596	2.024924727	1.753336246	1.286606543	0.36214869	1.659577038	4.020737684	0.047637859	0.408779618	4.278649192	0	3.814104402	5.876974638	5.27454043	0	0	0	0.026837966	0	4.047610517	0.035580984	4.47166265	6.008880581	1.95819929	6.039882067	5.341809692	4.315889283	6.716555141	0.93594114	6.709281337	5.361705441	0.061005114	5.433002041	6.803996878	0
TCGA-EJ-5494-01A	Tumor	1	2.187998687	5.158892048	5.233483876	4.857606084	4.529489112	5.917137682	4.899732833	3.548588003	3.564539947	0.030284492	2.058153303	2.000111614	1.164936502	0.742188188	2.162868997	3.994256052	3.028734135	0.367731189	4.423346629	1.687917133	2.700103076	5.571825139	4.581145259	2.576711847	2.64479025	3.061113898	0	0	4.239980976	0.90226687	4.579292404	6.238401422	2.05772126	6.672742251	5.926929059	4.058911157	7.106886554	0.413230411	6.33200071	5.289238395	0	5.980428265	6.972611372	0.054580557
TCGA-EJ-A7NH-01A	Tumor	1	2.447164909	4.601275345	4.489114181	4.926700756	4.284152335	5.804880674	4.437555848	2.866179717	5.305342129	0.025276232	2.316808652	1.701914145	1.279108048	0.539755665	1.645912172	3.724088003	0.286657898	1.859383351	4.117288322	0.154895812	4.447860497	6.225341368	5.358681612	0	0	0	0.025118481	0.121261516	3.405519016	0.128851703	4.201331527	5.903548221	1.576592499	5.845564602	5.622981586	4.06544181	6.545013738	0.890737436	6.664683216	4.783824472	0.057139474	5.058508663	6.901075766	0
TCGA-XJ-A9DK-01A	Tumor	1	2.645281356	4.345030216	4.740020927	4.733380418	4.5806471	5.757027493	4.312036148	2.966850341	4.715841428	0.066294939	3.046954675	2.196299468	2.196121972	1.210192719	1.357502266	4.010311746	0.460436102	1.63333951	4.550215579	0	5.082080505	6.527928942	5.310486305	0	0	0	0	0	4.294819417	0.20832883	4.363498603	5.927472156	2.481936084	5.709375413	5.555463029	4.144512311	6.497727995	0.586190108	6.405845452	5.062296141	0	5.145092054	6.562424749	0
TCGA-EJ-7123-01A	Tumor	1	1.884787935	5.801493439	5.023490297	4.761387939	4.668447737	5.642388542	5.314808768	3.390541535	4.980707037	0	1.948986684	1.870665374	0.997579691	0.655787506	2.461072	3.858312725	0.038552511	0.058973338	3.746787056	0.046259585	4.138872323	5.482799831	4.971789487	0	0	0	0	0.105176252	3.984169058	0.014457815	4.361075077	6.412342301	1.492096266	6.418047876	5.412072378	4.19894168	6.802394073	0.405985573	6.846382972	5.430547991	0.097191011	5.818617048	6.724363074	0
TCGA-G9-6496-01A	Tumor	1	1.147438272	3.43321964	3.617472079	3.623857852	3.12912504	4.864749708	3.871557948	1.81741394	3.424461875	0.013446567	1.176383083	0.376795396	0.674694054	1.602270479	1.288196671	4.166541692	0.04722195	0.048479302	2.994745122	0	1.876161289	6.487057573	4.421082095	0	0	0	0	0	3.314050137	0.168307738	3.258964151	5.999174968	0.787086125	5.518995194	5.172761211	3.236407505	5.685399883	0	6.827124512	4.445765762	0	4.130819784	5.038093117	0
TCGA-EJ-7330-01A	Tumor	1	2.982540708	6.091402496	5.299988152	5.673639718	5.293267397	5.852460289	5.285739824	4.069407586	5.423689229	0.038805051	3.166869673	2.846213317	1.768760422	0.844726177	1.795746151	4.558527417	0.133396151	0.395139283	4.868852612	0.054987863	5.084611387	5.536753887	4.614115156	0.031783423	0	0	0.076123921	0	4.565456084	0.163609578	5.07290626	6.528679412	3.177716403	5.934910927	5.6838866	4.456834793	6.817026411	0.175254593	6.385496713	5.261227224	0	5.977573946	6.742605368	0
TCGA-KK-A8I4-01A	Tumor	1	3.458668766	4.346884597	4.453740921	4.99547714	3.992629905	5.906027984	3.896401074	2.82860222	4.474702309	0.053037741	3.28573297	2.510842235	1.423253008	2.397625875	1.868369559	3.781977763	0.047210779	0.676182301	4.763943599	0.056615059	3.909458335	6.666941761	5.037692019	0	0	0	0	0.065496356	3.582703415	0.086586656	4.425757727	5.840280621	3.119809833	5.634677389	5.853246659	4.027112166	6.438229125	0.59037028	6.313681407	5.013835913	0	4.790982376	6.155610429	0
TCGA-TK-A8OK-01A	Tumor	1	2.817986104	3.985314246	4.488774988	5.220409792	4.61095366	5.388848405	4.464388073	3.59752445	4.365810596	0.026358158	4.177169588	1.872968721	1.309201034	1.763186645	1.274941673	3.71185062	0.09155236	0.540233229	5.481048673	0	4.670397889	5.096981206	4.602756209	0.154436028	0	0	0	0	4.182062684	0.95459756	4.584561417	5.574734267	3.298363262	5.384623874	5.633699988	3.765833286	6.250921536	0.422968798	5.822507519	4.703790593	0	5.295242302	5.884595468	0.04755579
TCGA-HC-7744-01A	Tumor	1	1.705688575	5.51681107	6.004040292	5.250476679	4.951124434	5.975156789	5.304178421	3.43608039	4.980110249	0	1.824748595	0.859322575	1.352316248	0.6934973	1.215741457	4.439393261	0	0.082539965	4.597727408	0.126926803	3.592800811	6.128614215	4.710173766	0	0	0	0	0	4.560178559	0.099047134	4.820864973	6.609105549	1.446263103	6.174064645	5.766022975	4.659425716	7.045407278	0.315683458	6.945737657	5.104708941	0	5.955570647	6.782168148	0
TCGA-HC-A6AL-01A	Tumor	1	2.176045462	4.034748665	4.22036765	3.758844225	3.185127536	5.40190604	3.96058413	1.983282412	4.323815503	0.013077192	1.35379608	0.693065199	1.0757662	1.344837099	1.472828403	3.225805592	0.045939407	0.518037612	3.321629296	0.108163596	1.79020803	7.28112156	5.725573242	0.031845983	0.024168089	0.085734892	0	0	2.909710079	0.282837214	3.228933613	5.827064013	1.369279837	5.839388869	5.49715867	3.425990051	6.543622912	0.697079326	7.399615704	5.013054425	0.058839714	4.509190331	6.788627289	0.136586434
TCGA-KK-A6E5-01A	Tumor	1	2.36388604	5.064184961	4.754604593	4.742660971	3.860529615	5.527810264	4.487931101	2.84455275	4.711239455	0.028689227	1.84642887	0.815726537	1.578641998	0.71098543	1.397272085	3.575451445	0.146723025	0.762437135	3.533350767	0	3.761314584	6.25194697	5.495881666	0	0	0.182762427	0.028510385	0	4.415077393	0.162769626	4.038814711	5.920294673	1.580448689	5.788519739	5.568658417	3.949479859	6.611226286	0.651631889	6.678011176	4.915991543	0	5.096785879	6.750891918	0
TCGA-EJ-5530-01A	Tumor	1	2.145270365	5.773540858	5.22973515	5.293894169	5.139438702	5.985887886	4.925842774	3.804905553	5.064932988	0	2.920019485	2.262482541	0.584564047	0.633019914	1.878588264	4.40113092	0.234795901	0.22206088	4.791708638	0	2.53330664	5.3533322	4.695112154	0.029021624	0	0	0.023575379	0.114039973	4.594494122	0.361565772	4.861922301	6.413117055	2.862785815	6.692769417	5.214517068	4.799631755	6.974174195	0.160696713	6.441509037	5.358596076	0.105406059	5.912152368	6.728520172	0.042833564
TCGA-2A-A8VX-01A	Tumor	1	0.859277529	5.382721869	4.089054638	4.579702881	3.849964517	5.568035376	3.874675833	2.237503869	4.513812548	0	1.573742947	0.234504936	0.48851043	0.806757487	1.838048855	3.038984574	2.593937984	0.788745213	3.751915386	1.642126672	1.312516895	6.324527208	4.964576258	2.630104561	1.813549544	3.544084143	0	0	4.154819909	0.421745738	3.728572543	5.637326604	1.266076691	5.08978744	5.148691041	3.760032473	5.981203762	0.65929082	6.424315322	4.477169196	0	4.542066863	5.242726819	0
TCGA-HC-A632-01A	Tumor	1	3.281263211	5.054313198	5.551321956	5.826211693	4.189937786	5.826646175	4.679678515	3.436090614	1.767760463	0	2.400519489	1.339406762	0.820552395	0.746967667	1.18730954	4.071387427	0.417920993	0.255945359	4.299183096	0	1.959215113	5.557002615	4.977468415	0	0	0	0	0	4.075938724	0.374919833	4.967996484	5.726890353	2.412469302	6.533604112	5.549491264	4.483453819	6.497802296	0.956653355	6.063347603	5.02420348	0	5.702055384	6.280815276	0
TCGA-CH-5769-01A	Tumor	1	2.257061666	4.571698723	5.235313232	4.803886379	4.559745946	5.549601097	4.509311089	3.017831277	4.939356255	0.162162364	2.688828279	2.06640917	2.094585093	2.45278852	1.220239167	3.688441898	0.054401872	0.306628517	4.294654899	0	3.304770349	5.755994008	4.841777793	0.037746144	0	0.101275142	0	0.075400745	4.456554419	0.280203857	4.286300238	6.177325725	2.194127989	6.026291739	5.392908232	4.357660152	6.506877364	0.08608478	6.315934194	4.635430748	0	5.448783785	6.377696477	0
TCGA-ZG-A9MC-01A	Tumor	1	4.610130637	4.452764282	5.296273062	4.932369834	4.644086852	5.913486692	4.893871181	3.61396065	3.422678999	0.107977038	3.245755287	1.829608766	2.859848496	2.867528618	0.744768939	3.908682725	0.402912628	0.906517932	4.52556614	0	4.660189238	5.913947656	4.908670592	0.045092202	0	0	0	0	4.041762003	0.368460065	4.779276339	5.820023534	3.387462203	5.661728993	6.441381921	4.128797341	7.111230377	0.668227291	6.239538125	4.910802864	0	5.029874177	6.379194784	0
TCGA-M7-A724-01A	Tumor	1	0.380516562	3.616706437	3.984594406	2.726214082	3.162410226	5.821640011	5.03187458	1.708961799	5.873807973	0.022802004	0.293557359	0.02271184	0.148849745	0.253931096	1.449629935	3.244613454	0.040266034	0.751155103	3.059505744	0.095054501	0.275732227	7.304831479	5.507856029	0	0	0	0.022659574	0	3.787743815	0	3.188841527	6.10593488	0.080541258	5.915701077	4.900569788	3.87757597	6.392847738	0.688273543	6.755789848	5.328199204	0	4.642505199	6.357252971	0.041180262
TCGA-EJ-5508-01A	Tumor	1	3.272283583	5.626911151	5.863803367	5.644381923	5.351695214	5.751442415	5.259874065	4.194008129	4.251424874	0.042411596	3.268558173	2.32524774	2.30306742	1.17723792	1.278969634	4.668836143	0.074511698	0.076476651	4.399348787	0	4.904936159	5.257604768	4.845709105	0	0	0	0	0	4.924018591	0.211254152	5.26683378	5.937683673	2.63258814	6.308538775	5.654818259	4.992435309	6.894654755	0.27741146	6.060779139	5.007412609	0	6.014858859	6.390445017	0
TCGA-YL-A8SI-01A	Tumor	1	2.303982875	4.841551165	4.639649687	4.766337255	4.225415112	5.614627021	4.688754184	3.170109718	3.635733503	0.065686084	2.849327324	2.005686459	0.496202435	1.202476502	2.352759205	3.678438733	0.058497479	0.532328149	5.062978295	0	3.660479299	6.070302925	5.177009014	0	0	0	0.033010102	0	3.784514244	0.187135143	4.088126927	5.767320153	3.311701405	6.01693178	5.686187765	3.707891134	6.590298345	0.732998593	6.47042825	4.973661395	0	5.275567599	6.636654444	0
TCGA-M7-A725-01A	Tumor	1	1.268222356	4.835315603	5.030508164	4.862508382	4.297322203	6.10148157	5.242938013	3.035354204	3.107419486	0.026086803	1.1184618	0.388414007	1.199568416	1.127500001	0.814943244	4.152191215	0.256414622	0.11535123	4.117936515	0	1.807334594	6.300700838	5.350669965	0.031906885	0	0	0	0	4.07209044	0.034372855	4.5474357	6.523242962	0.479814503	6.140976095	5.680649236	4.148606385	6.546200881	0.072954194	6.463263266	5.314622704	0	4.840959546	6.779850812	0
TCGA-YL-A9WL-01A	Tumor	1	1.169743616	4.821473143	5.793157686	4.993770037	3.309976366	6.049926317	4.259779236	2.613257954	4.751322602	0.011088036	1.462270762	0.186907509	0.832502569	1.083012479	1.335534347	4.099558469	0.039018672	0.926777423	3.517530528	0.046817434	1.161137288	6.41262079	5.149278602	0.07961234	0	0.072968769	0	0	4.00804521	0.126651681	4.927317903	6.127991005	0.813699128	6.442990531	5.731410767	4.42169647	7.063335034	0.480029521	6.66303829	4.685599534	0	5.239426431	6.372322761	0
TCGA-KK-A8IJ-01A	Tumor	1	1.763964989	5.296055166	5.179790158	5.184483598	4.172912289	5.866752958	5.181355214	3.238474779	4.463334221	0.062918757	2.132276434	0.552074487	0.662567686	1.702670693	1.094266952	5.855500547	0	0.217460043	3.736436469	0.06714717	2.59359353	6.094063182	5.223893921	0.038880517	0	0	0	0	4.415513534	0.216598115	4.376407471	6.232602034	1.964160856	6.796961218	5.34558597	4.178256961	6.970095795	0.325885599	6.599545122	5.482715633	0.0716906	5.844913111	6.863431847	0
TCGA-V1-A9Z8-01A	Tumor	1	2.650961066	4.043891893	4.533451097	4.732703275	3.944911046	5.513609705	4.600933345	2.941886805	3.263872389	0	2.915560135	2.178206735	1.356593217	1.653308493	1.443557041	3.56561242	0.377951248	0.730446288	4.76628443	0	3.838335619	6.179530673	4.67240303	0	0	0	0	0	3.707803545	0.232689775	4.236668159	5.65277047	3.057104737	6.242213277	5.949176073	3.496689156	6.649226679	0.387420064	6.302781247	4.985726637	0	5.100713208	6.462315709	0
TCGA-YL-A8HL-01A	Tumor	1	2.294502856	5.521202178	5.217637175	5.034718907	4.577735226	6.188615576	4.704976945	3.214965463	4.055968931	0	1.362735777	0.608593865	1.470516581	0.758591709	0.798901237	3.483596496	0.112897014	0.87657797	2.798403487	0.06896816	2.611556725	6.311210561	5.019487325	0	0	0.107041595	0	0	4.922022838	0.105244885	4.807486076	6.172418011	0.580488018	7.24910757	5.684912116	4.437134014	6.805704885	0.910037018	5.989133001	5.526236678	0	5.583250494	6.633405734	0.058851338
TCGA-EJ-7789-01A	Tumor	1	1.818407215	4.849403025	5.285978547	4.765462284	5.129014852	5.457061174	4.945481796	3.24897602	5.051693527	0.053211764	1.500534977	0.177571751	0.617321212	0.974179802	1.637708659	5.436050412	0	0.024518426	3.012203178	0.164103324	0.345890912	6.259950307	4.347241793	0.157198498	0.253009467	0.324976139	0.052882831	0.457122499	4.081089538	0.168800241	4.501896992	6.092054912	0.624470647	5.80247198	5.102978541	4.64488209	5.906690188	0.642216704	6.297272527	4.789612879	0.330730916	5.626367346	5.664637284	0.048438737
TCGA-ZG-A9LZ-01A	Tumor	1	2.182999438	4.087528581	5.617724689	5.021109588	3.958474814	5.892224303	4.652484112	2.967445065	3.818165722	0.025217027	1.572759572	0.317159192	1.680526643	1.046189795	0.856266805	3.900470013	0.17032201	0.402456298	3.410403464	0	2.778854282	6.030671951	5.327231514	0.061044555	0.543973746	0	0	0	4.272181029	0.274655516	4.280193674	5.791974399	1.372240888	5.963606297	5.823951205	4.380786791	6.533976635	0.379336057	6.518580176	4.885374701	0	5.245149495	6.082420965	0.089630716
TCGA-EJ-5497-01A	Tumor	1	2.767062672	5.38607434	5.90391451	5.398064386	5.12410791	5.378297495	5.266839551	4.055633039	4.500933627	0.051110676	3.11829644	2.328513148	1.331811056	0.446831621	1.352077562	4.275931921	0.060342856	0.12133391	4.49531437	0	4.614741928	4.989198047	4.389788972	0	0	0	0	0	4.713592281	0.088872414	5.237078607	6.005066456	2.925228415	6.1619752	5.341913521	4.889264381	6.876682182	0.460353686	6.16326419	4.904737884	0	6.131701791	6.499494726	0
TCGA-QU-A6IN-01A	Tumor	1	1.296665391	2.95845385	3.240139698	3.100853034	2.947326205	4.740933603	3.142884069	1.288259647	5.43948181	0.041261909	0.905601673	0.10709994	0.621842197	0.690080919	0.926702774	2.529195988	0	0.358803103	2.978992709	0.540820702	1.363457165	7.585524754	5.755313007	0	0.025655875	0	0	0	2.732972318	0.268407213	3.118298521	4.494818459	0.814016441	4.203385831	5.296175661	3.399648535	5.966656754	0.498124929	7.762433895	4.860796288	0	3.732967683	6.061468816	0
TCGA-CH-5752-01A	Tumor	1	2.240195193	6.563145158	6.29769278	4.899940986	5.132725917	5.931172671	5.075500262	3.828435197	1.188194325	0.02858366	2.045009536	0.694074083	1.141369655	1.823023566	1.700136141	4.66858023	0	0.487130282	4.733394906	0.118421322	1.48732671	5.83281654	4.97113639	0.316426353	0	0	0.02840547	0.06989006	5.002582647	0.276839973	5.279220463	5.914497875	2.122163474	6.307035472	5.811290722	5.174523158	7.046374127	0.155444185	6.234413138	5.582404404	0.064524078	6.175339373	6.441274669	0
TCGA-M7-A722-01A	Tumor	1	1.178786216	3.122581076	3.568738254	4.744829348	2.418958975	4.402469066	3.504886938	1.39972146	2.754290275	0	0.265043133	0.030842447	0.467135523	0.372783234	1.880181501	2.775718118	0	0.396932887	2.837675702	0	1.609353815	7.568356385	4.735931508	0	0	0	0	0	3.429566514	0.080435346	2.522349592	4.72770353	5.20931186	4.562084097	5.419445284	3.015143793	5.998615134	0.086337167	6.624167232	3.985787829	0.069827075	3.253182876	6.32086228	0
TCGA-EJ-A46I-01A	Tumor	1	3.035037836	5.300794727	4.733162818	4.974857327	4.607320649	5.866816809	4.675845418	3.192148465	5.346292063	0.021291731	2.807798724	1.874021201	1.984942874	0.535084341	2.055835127	3.734568784	0.276579178	1.480569417	4.731364756	0.088903411	5.525594917	5.932544351	5.156348973	0.051641183	0	0	0	0	4.211412992	0.185901374	4.686094398	6.303191239	2.683775808	5.848699474	5.818665398	4.011466853	6.821631629	0.781137714	6.652974757	5.275778464	0.094871219	5.43180441	6.910765754	0.216783279
TCGA-M7-A721-01A	Tumor	1	2.307734377	5.387805648	4.755098342	4.377743577	3.894969952	5.538260704	4.404735525	2.827801147	4.640786949	0.079109415	1.994254283	1.400166322	1.089503015	1.01535116	1.025849826	3.665198566	0	0.432643282	4.282955739	0	4.315695746	6.102778857	5.041186543	0.0393242	0	0	0	0	3.841406025	0.042355063	4.293846607	6.302660939	1.69810133	5.862089225	5.516730453	3.806527996	6.515235376	0.714498898	6.681143024	5.234163916	0	5.272821763	6.565974043	0
TCGA-KK-A59Z-01A	Tumor	1	2.074138971	3.878306676	4.447401582	4.406221137	3.791957747	4.866099044	4.098077739	2.402986643	4.985582665	0.081748723	2.698926633	1.29865127	1.384004617	1.369979758	1.85488243	3.273142486	0.042075671	0.241684393	3.930289432	0	3.311591166	6.511540977	4.613792509	0	0	0	0	0.058412261	3.710980744	0.375349286	3.705523826	5.892716208	1.800685913	4.755989152	4.81640983	3.189549858	5.839924652	0.512130616	6.078002141	4.124058927	0	4.497524503	6.096970217	0
TCGA-VP-A876-01A	Tumor	1	1.569483009	4.921814934	5.197035374	4.756181318	4.46299824	4.955140337	4.109832708	2.435009549	3.036296245	0	1.592480178	0.482177456	0.29457597	0.927900102	1.281936432	3.835051604	0	0.578561375	4.352298823	0	1.728787785	5.686549371	5.226137679	0	0	0	0	0	3.874220109	0.225565698	4.755229192	6.199768685	1.547543571	6.224848861	5.418078756	4.664520919	6.566861332	0	6.449200191	5.121715364	0	5.094815254	6.240444494	0
TCGA-EJ-7317-01A	Tumor	1	1.39459283	5.005249209	4.505267298	4.359236049	4.064875816	5.359979433	5.320400169	2.841739126	3.770920291	0.032999571	1.798474214	0.691116147	0.658814181	0.803524649	2.46755457	3.374637198	0.039004389	0.116949891	4.141774951	0	3.889794083	5.6781041	4.877613846	0	0	0	0	0	3.667581782	0.230515783	4.010942857	5.956996123	1.663599876	6.164375563	5.55014491	3.522186712	6.595968152	0.410183453	6.637377901	4.880982859	0	5.29126098	6.641332864	0
TCGA-EJ-A8FN-01A	Tumor	1	2.568619836	5.045419309	4.714619401	4.535136025	4.104237766	5.606134657	4.851376405	2.966746961	2.302386457	0	2.389319546	1.692594777	0.716825808	1.042506539	1.987925416	4.190753154	0.215231872	0.477637097	4.385528352	0.068180022	1.885067174	5.841054038	4.975491375	0.039484514	0	0	0	0.590173385	4.190420649	0.81792933	4.158773724	6.100472602	2.931579339	6.06061772	5.487275882	3.928771272	6.611195515	0.688300177	6.445271563	4.957498406	0.390116258	5.299612207	6.417690436	0
TCGA-XJ-A83F-01A	Tumor	1	1.256735707	3.883063653	4.102609033	4.598282191	2.886502988	4.805469185	3.509395667	2.391674182	4.029904009	0	1.61136146	0.612785069	0.584078093	0.671776769	1.413712656	3.408414674	0.113814695	0.528689535	3.225450158	0.069537344	1.899222381	6.313067784	4.874466568	0.040278531	0	0	0	0	3.28085761	0.146451068	3.858037624	5.533433701	1.253474252	5.326536378	5.009568904	3.860763889	6.16164063	0.479242064	6.634447446	4.867696257	0	4.433906586	5.988222231	0
TCGA-V1-A9OT-01A	Tumor	1	1.722614386	2.966879861	3.230006162	3.960733599	3.144870005	4.509371193	2.79147174	1.346806333	4.481064779	0	1.378862129	0.470309019	0.789311523	0.446447776	1.283077072	2.383348796	0.387559416	1.422236201	2.88821437	0.118445815	3.319855828	5.880932613	4.225910886	0	0.017747057	0	0	0	2.286857746	0.098322459	3.110419657	4.531930557	1.357767133	3.70485733	4.198736222	2.978536638	4.753440419	0.130699171	6.023335468	3.86845328	0	3.12841955	5.032026679	0
TCGA-4L-AA1F-01A	Tumor	1	3.337845322	4.041381244	5.195758409	4.488544691	4.446163155	5.266055039	4.256846267	3.417608043	3.329533599	0.122971912	2.452653777	1.739675302	3.253812461	3.665540396	0.582380169	3.539440012	0.211734495	0.112606651	5.489681393	0	1.676146413	5.392965051	4.354776543	0.232016617	0.199831959	0	0	0	4.204642845	1.311186947	4.064392794	5.881138812	3.272939497	5.356835008	5.367255066	4.012108021	6.657272531	0.105514809	5.781884507	4.645413348	0	5.105007935	5.810803877	0
TCGA-EJ-A8FU-01A	Tumor	1	3.222857176	4.863738878	4.64730526	4.977802936	4.559645129	5.760235459	4.472031247	3.161008462	4.367503295	0.076548942	3.387871683	1.871644514	1.933287318	0.833280786	1.373273023	3.616459821	0.068199386	1.06612171	5.141273854	0	5.367276786	5.934512995	4.88288919	0.047388418	0	0	0	0	3.977172265	0.481347139	4.539004564	6.007579497	3.036530731	5.882542922	5.65461879	4.113215657	6.761233139	0.55061569	6.495343083	5.307739535	0	5.387356031	6.549486594	0.069732677
TCGA-CH-5761-01A	Tumor	1	2.367571947	5.12770265	6.248084593	4.318143266	5.095677161	7.128552862	5.305201687	3.614128839	4.007683834	0.103173294	1.303635993	0.393758468	2.038560449	1.987899269	1.378447258	3.984325924	0	0.266533745	3.231962862	0.260725677	1.663582912	5.528221008	4.987396564	0.032402999	0	0	0	0	5.479482324	0.301776549	4.824062231	6.064775455	1.802443244	7.192248536	5.562236757	4.822869095	7.153621119	0.507385387	6.5031848	5.289072852	0	6.196439572	6.158660668	0
TCGA-YL-A8HJ-01A	Tumor	1	3.135572581	4.57318451	4.431876896	5.067741326	4.513024296	5.313228883	4.077800066	3.363895728	4.064568193	0.038921628	3.483378838	2.205828829	1.13900339	1.980254336	1.456048577	3.597938888	0.294811446	0.69191378	5.305390434	0	3.753686099	5.676977506	4.802913311	0	0	0	0	0.183537431	3.644795439	0.495220105	4.485093237	5.895018273	3.554667101	5.444364211	5.269825621	4.097932105	6.33785387	0.390597968	6.090882338	4.875787708	0	5.193321955	6.02337837	0.047029018
TCGA-QU-A6IL-01A	Tumor	1	1.599196003	4.107487967	3.539087035	3.315066756	2.893112473	4.596035491	3.330472235	1.671327529	5.062081307	0	0.761775127	0	0.64939284	1.242571611	1.376787486	2.19872388	0.326305154	1.475731273	2.896088057	0.139842192	2.160872627	7.441005237	5.757003199	0.994288768	0.844041787	1.287380883	0.130449513	0	3.000240875	0.359693842	3.117263064	4.805767836	0.659189465	4.233982495	5.441735572	3.159065848	5.906573265	0.624275123	7.622156412	4.525791309	0.284145349	3.558677656	6.794433144	0
TCGA-KK-A6E2-01A	Tumor	1	1.99550326	5.101187967	5.516285824	4.873331044	4.50261118	5.846347848	4.99857365	3.021581262	5.385147794	0.015342323	1.450016951	1.554858934	0.241655815	0.293986347	1.772664141	4.398511179	0.105649526	0.454881985	4.51391288	0.064477796	1.265943812	5.452373791	4.83971836	0	0	0	0	0.074560995	4.926931041	0.243256241	4.718871734	6.063961077	1.859879718	6.554703577	5.251260061	4.702829453	6.949482116	0.348825398	6.676952713	5.001102234	0	5.518414783	6.317360587	0
TCGA-CH-5741-01A	Tumor	1	1.747300308	4.416135954	4.865209283	4.280847704	4.025075397	5.876963231	4.718511211	2.804226166	4.320708612	0	1.381972421	0.50094753	0.652147575	0.289412259	1.31742197	4.096632728	0	0.123637951	3.353948945	0	2.459057566	5.712558364	4.503660082	0	0	0	0	0	4.153504873	0.175805909	4.610087887	5.612461187	0.664851574	6.390240603	5.160698582	4.134030111	6.936683516	0.14345055	6.135208834	4.90080309	0	4.986402966	6.446542193	0
TCGA-EJ-A7NJ-01A	Tumor	1	2.972442999	4.983987159	5.085869151	5.037321933	4.512529455	5.904034654	4.753269131	3.231636052	5.291396055	0.059319186	2.317715121	0.940915669	1.707979701	0.3971655	0.945154648	4.227737826	0.834323071	1.141650129	3.94059365	0.06331096	4.874082945	6.191246201	5.351056482	0	0	0.098366246	0	0	4.409208251	0.22205972	4.588046398	6.256807837	1.797897161	5.997132876	5.423190811	4.108763523	6.816595585	0.80383338	6.703002561	5.378878525	0	5.425044412	6.941450937	0
TCGA-EJ-A8FS-01A	Tumor	1	1.604963733	5.775529872	5.045281481	5.512300897	4.180595564	5.637708018	5.372264286	3.178550294	3.826715828	0	0.985825188	0.395232741	1.000469118	0.620620834	1.107338074	3.902900462	1.619636822	0.722079125	2.639499493	0.708484263	2.421533789	6.250638215	5.54813385	2.779339835	0.051983544	1.675426633	0	0	3.789200722	0.160400379	4.229191951	6.046690504	0.912271144	6.501711326	5.37926895	4.047109343	7.060427183	0.694549938	6.346338603	5.02403994	0	5.434009877	6.20909888	0
TCGA-XK-AAJU-01A	Tumor	1	2.928778734	4.429871993	4.756935555	4.54110414	4.197412526	5.841367123	4.499181138	2.677762131	3.637001284	0.102676969	2.963942118	2.146851335	2.993051425	1.177858615	1.462609568	3.681240764	0.4323993	1.115399658	4.649601171	0	5.215315289	6.234506233	5.206817368	0	0	0	0	0.085413895	3.890931052	0.134187372	4.417103266	5.977281095	2.337475155	5.8634953	6.031527015	3.827780149	6.807355548	0.574601822	6.400622968	5.124548027	0	5.203786624	6.963749673	0
TCGA-VN-A88N-01A	Tumor	1	1.54522896	4.133620783	4.5363716	2.806681739	4.105112399	5.78638216	4.761687594	2.486267501	5.078481833	0.075300305	1.171395351	0.446673493	1.016870907	0.439361726	0.628277308	3.723668069	0.053914265	0.735388633	3.082573512	0	2.770051424	6.775853727	5.04798662	0	0	0.10038178	0	0	4.310128197	0.020286129	4.438754424	6.258436108	0.450906899	6.281855567	5.389065235	4.153665959	6.590611254	0.481305993	6.707465673	5.125370004	0	5.329815653	6.223963247	0
TCGA-XK-AAJA-01A	Tumor	1	2.142682578	5.334568666	4.710200157	5.624467642	4.413395754	5.735275375	4.884482651	2.726604174	5.173137242	0	1.321423896	0.452833541	1.117217865	0.934336752	1.773282707	3.908007668	0.98141575	2.633218052	4.042557681	0.233704934	3.039690875	6.454828552	5.501826373	0.024041829	0.172727696	0.635225666	0	0	4.87767818	0.195281313	3.99362665	6.189207752	0.536963243	5.529138127	5.560271244	3.790586964	6.721690506	0.938050775	6.631430505	5.466901131	0.044521817	4.881409311	6.125966239	0
TCGA-HC-7745-01A	Tumor	1	3.105580793	4.302154872	4.355291228	4.639913781	4.270682953	5.282166003	4.053047314	2.997618393	3.53334632	0.073185416	2.590129206	2.44819922	1.868984901	2.30893412	1.793632089	3.458510836	0.548199635	0.762423884	3.946376636	0.052523612	4.998707641	5.227874713	4.816615229	0.145733104	0.174689742	0.302490906	0.048895877	0.060776493	3.710334901	0.388945573	4.249231255	5.321870879	2.370951894	5.289530208	5.394374315	4.119642018	6.367164257	0.401084424	6.23769348	4.748093568	0.110093552	4.990149821	6.138080981	0
TCGA-KK-A8I7-01A	Tumor	1	3.180228415	4.398521471	4.769779958	4.547615733	4.302419088	5.774981358	4.848916713	3.136422626	2.969158006	0.029227177	2.621674423	1.564057311	1.45082377	1.219634031	1.238754352	3.749801842	0.240985412	1.339776457	4.362862511	0	4.505788258	6.269409171	5.071117304	0	0	0	0	0	4.990820611	0.094383512	4.349239033	5.961890803	1.866335909	5.967433221	5.714408786	4.13417988	6.704521707	0.634751957	6.646597498	5.360609617	0	5.378365471	6.61245004	0
TCGA-J4-A83L-01A	Tumor	1	1.883787602	5.152061728	4.713308596	5.259136353	4.335353725	5.818387944	4.574191879	3.065958183	4.295530241	0.013073932	3.286951516	2.249070513	0.478547796	1.375521231	2.062566599	3.948063453	0	0.885327871	4.903551485	0.055081699	3.315691505	5.479511865	5.247864586	0	0	0	0	0	4.124606993	0.392610644	4.331975376	5.891507391	3.496401563	6.252803861	5.260733457	4.149683079	6.701534679	0.446030934	6.444343861	5.102062357	0	5.535216515	6.694564906	0.04696879
TCGA-EJ-7321-01A	Tumor	1	2.870897546	5.032406121	5.370158044	5.314998054	4.660874292	5.68952991	4.811377047	3.452662368	4.832610894	0.015332107	1.610015367	1.227019373	1.098928008	0.746412401	1.267038224	4.187330249	0.105581327	0.108335354	3.893193314	0.064435582	3.519713012	5.255187299	4.558541428	0	0	0	0	0	4.134262441	0.040172355	5.079694645	6.009886532	1.529460641	6.047080756	5.347591184	4.515181583	6.595900208	0.203959975	6.4142978	4.961612277	0	5.641101784	6.348535156	0
TCGA-V1-A8WN-01A	Tumor	1	2.485124593	5.389576393	5.360145087	5.867614732	4.967507873	5.967393141	5.02815724	3.634441855	5.176288383	0.285998903	2.953747311	2.698375421	1.51196573	2.436834329	1.48675143	4.345104817	0.199620372	0.832786784	4.677487318	0	5.208652257	5.68262937	4.959161693	0	0	0	0.029629411	0	4.448339878	0.382420614	4.952224817	6.300829197	2.372049206	6.309851044	5.597903055	4.476557419	6.842811241	0.775936683	6.427076184	5.357628976	0.067268458	5.826713572	6.740614397	0.105553202
TCGA-EJ-A65F-01A	Tumor	1	2.56744415	4.553509223	5.000472571	5.569119839	4.651703773	5.967882378	5.123568162	3.461258148	4.558824195	0	2.172763417	0.789461405	0.797174488	0.683137763	1.650353019	4.484722755	0.461769674	0.7374834	4.350585855	0	2.649331314	5.710545198	4.766860389	0.120007934	0	0	0	0	4.727521439	0.458486715	4.845386142	5.849520748	1.558244074	6.606494597	5.780700109	5.148120696	7.406865591	0.342842066	6.236751037	5.49589433	0	5.413783915	6.570289734	0
TCGA-XK-AAIW-01A	Tumor	1	2.608106559	4.842995685	5.894025072	1.724081284	3.642964615	6.217684187	5.180417153	3.002505076	1.649374286	0.013970007	0.481568773	0.107730997	0.437277408	0.612554529	0.60377686	4.264322979	0	0.861362771	2.441144401	0	0.628292235	6.565977194	5.257042575	0	0	0.091434006	0	0	4.870957979	0.036631277	4.417205951	6.643774484	0.167022526	6.437246791	6.246435494	4.524678451	6.961223528	0.28839298	6.715715734	5.634516671	0	5.741838494	6.038593763	0
TCGA-CH-5737-01A	Tumor	1	1.982040145	5.204990905	4.787571076	4.251325878	4.360452805	5.679037849	5.220693838	3.267512871	4.507228378	0.0123266	1.736463726	0.206440681	1.111742167	0.765286305	1.59694234	4.231927763	0.314895009	0.087641256	4.086942732	0	3.308912964	5.730798649	4.926529953	0.030029268	0	0	0	0	4.069998212	0.094956925	4.220364041	6.280584117	0.721967881	6.543111266	5.267681772	3.991309369	6.840700943	0.257175884	6.581151248	5.301167055	0	5.517779902	6.856405536	0
TCGA-CH-5744-01A	Tumor	1	2.364587047	4.768645861	4.926928431	4.410286711	4.090334263	5.776876575	4.569247828	2.824202323	4.222444493	0.037316209	1.33178742	0.747227506	0.943830356	0.591177743	0.939455516	3.985078325	0	0.342282225	3.718561642	0.031965746	3.710713968	6.065420817	4.926660435	0.072287461	0	0	0	0.037029766	3.407688817	0.049108872	4.421451504	6.287281373	0.831148139	6.391494989	5.281751269	3.988428299	6.778336069	0.255396894	6.248705427	5.307656092	0	5.147828385	6.699395289	0
TCGA-J4-A67L-01A	Tumor	1	2.248968942	3.728556167	4.406349776	4.016734732	3.072486904	5.061608182	3.940673337	2.158523572	2.921765652	0.012904907	1.516715778	0.669620896	1.293231088	1.562580484	1.293270942	3.115792267	0.089300192	1.035150325	3.603328945	0.106783905	2.796284691	7.345362894	5.83109875	0	0.023850892	0	0.025535059	0	3.166454555	0.13091267	3.383751346	5.508159929	1.253600454	6.116603795	5.37134577	3.419009523	6.96948877	0.756701676	7.23649779	4.779107934	0	4.655810695	7.037929873	0
TCGA-KK-A6DY-01A	Tumor	1	2.984863346	4.891363339	5.539858775	4.68159914	4.6346905	5.956680852	4.712195256	3.401278824	5.132342519	0.058726092	2.505986188	1.783006157	2.074614561	2.143772173	1.726497438	4.222574804	0.151493489	1.543114142	4.19252626	0	4.135634955	5.896463775	5.041798914	0	0	0	0	0	4.552358348	0.286407838	4.837594954	6.145086276	1.694486416	6.04727003	5.710006193	4.536915473	6.652899471	0.30591205	6.450788618	5.166610486	0	5.429114967	6.561022866	0
TCGA-XK-AAJT-01A	Tumor	1	2.326182422	3.658415735	4.232693747	4.438034374	3.53226228	5.052227934	3.632342579	2.456464616	4.239402887	0.022553703	2.705703607	2.214371673	1.97750889	1.606988373	1.33711904	2.967020762	0.223986961	0.488011568	4.430511238	0	4.359621039	6.750006943	5.251974618	0	0	0	0	0.108580449	3.448068529	0.115408226	3.943355119	5.404024328	2.591065187	5.078243113	5.523502025	3.311128022	6.150888401	0.702248712	6.38621823	4.521954785	0	4.452849736	6.34152749	0.080350645
TCGA-KK-A6E0-01A	Tumor	1	1.975383647	3.764732696	4.350998803	4.018472168	4.478873988	5.682072544	5.708069624	2.914438689	3.718194402	0.015695334	1.54948633	0.454627764	1.236170064	1.255508582	1.395275791	4.094238322	0.256214879	0.730044513	3.731936372	0	2.887123271	6.472453382	4.651192534	0	0	0	0	0	4.608650926	0.119990558	4.040191285	6.182464896	0.731472958	6.354547734	5.225965226	4.087748668	6.8510128	0.697677222	6.946731363	4.927186215	0	5.492352384	6.59093605	0
TCGA-HC-A6AN-01A	Tumor	1	1.644864141	3.887785145	4.394602995	3.841810033	3.3162038	5.024082353	3.788130571	1.900538482	5.13398466	0	1.228545378	0.215619797	0.717304907	1.337716202	1.749351826	2.865796359	0.050945344	0.266687068	3.396757272	0	2.070870997	7.015484688	5.162171931	0.069825083	0	0	0	0	2.920761208	0.163888578	3.310322276	5.322346965	1.001840079	5.332795703	5.546590081	3.386215512	6.467972173	0.732365333	7.156186175	4.954918003	0.065219904	4.378732033	6.778493707	0
TCGA-J9-A52E-01A	Tumor	1	1.973963218	4.931586303	4.523338526	5.235018721	3.508380636	5.141347955	3.430942555	2.733705565	0.703056057	0.077255897	2.285866135	0.670599391	4.945954915	3.127954931	0.523347994	3.734203834	3.986903686	1.760870705	5.207769852	1.639949699	1.305742948	6.275923954	4.615163287	5.212663834	4.296883912	5.902395537	0	0	4.13982697	1.64944493	3.868948739	5.526028323	2.477622237	5.170816874	5.897173048	3.28378192	6.116490711	0.42655474	6.408518124	4.387848418	0	4.449666945	5.577223637	0
TCGA-YL-A8SB-01A	Tumor	1	2.459425859	4.577558006	5.025145643	4.785589385	4.324088594	5.414449131	4.583575088	3.129053539	3.648135743	0.039381514	2.710401624	3.096300449	0.758946221	0.503739844	2.370304133	3.852817275	0.177737622	0.771427623	4.955182343	0.055800118	3.918759247	5.824920429	5.091289174	0	0.024480653	0	0	0	4.023949846	0.370216352	4.215372129	5.738724937	3.162508315	5.77175952	5.52255938	4.021239946	6.466024109	0.794277698	6.337615039	4.595079728	0	5.139870575	6.444059718	0
TCGA-VP-A87C-01A	Tumor	1	5.047155005	5.336100128	5.508606639	5.557912478	4.564369101	5.814680634	4.574117361	3.664399827	3.604134587	0.016604927	2.949167157	1.774545822	2.356131059	2.55939987	1.33578064	3.917830874	1.105506807	0.651077923	4.69436332	0.136163769	4.200920064	5.788324917	5.459612244	0.040366511	0	0	0	0	4.573602983	0.632917029	4.734971728	6.216795685	3.001637319	6.272491283	6.024939657	4.447591545	7.172476944	0.942154612	6.546193079	5.259473577	0.074398648	5.516270607	6.575597039	0
TCGA-YL-A8S9-01A	Tumor	1	0.683331653	4.753961281	4.743998969	4.022562385	3.954258351	5.377236427	4.773416423	3.07973629	4.671386271	0	0.654422589	0.049499503	0.028462288	0.277014367	1.099392044	3.321408925	0.320837708	0.233718632	2.697697614	0.053050117	3.970073628	5.566814341	4.965641604	0.030654708	0	0	0	0	3.616231544	0.016606998	4.328213418	5.681557429	0.278745483	5.649487246	4.585978408	4.048390909	6.141816517	0.885019098	6.148810045	4.960828377	0	5.277460587	5.680219142	0
TCGA-QU-A6IM-01A	Tumor	1	2.098033109	4.696802438	3.258647065	2.96424462	2.663803842	4.437495758	3.693928442	0.862476535	4.131120725	0.057627152	1.045670391	0.841174861	0.751453932	0.577551418	2.955590953	2.400524469	0	0.962096899	3.027882256	0.231705704	3.507822925	7.595120776	5.655504084	0	0	0	0	0	1.998559328	0.07567222	2.585642833	5.195141673	0.802024899	3.881352995	5.632278044	2.427666538	5.573157768	0.967703931	7.859219931	4.122019686	0	3.23328032	6.590264884	0
TCGA-ZG-A9M4-01A	Tumor	1	3.30468727	4.154372351	4.32481019	2.82362194	4.108388103	5.468511447	4.979195885	3.066099264	2.805690779	0.026053629	1.937857192	0.875716761	2.052955227	0.731560504	0.267488122	3.868892286	0.045968705	0.534970352	3.546250018	0.108231117	3.701458878	6.671856261	4.493411439	0.0630441	0	0	0.02589107	0.06378374	4.029937805	0.209795094	4.676295487	5.641757439	1.666996856	4.893066426	5.460499363	4.224627633	7.138479107	1.097368182	5.719080148	4.233510505	0	5.013156304	6.253421293	0.047010313
TCGA-HC-A8CY-01A	Tumor	1	2.562191673	4.532546834	2.664557906	4.052852412	4.494772477	6.134494096	4.984583332	3.288805659	5.875039249	0	1.161033751	0.055825751	0.664967909	0.442438454	1.271740389	4.425321867	0.098118432	0.674756537	3.588575293	0.117259624	2.123104005	6.257024272	5.156535446	0	0	0	0	0	4.79759288	0.160629713	4.298702708	6.48305531	0.973531894	6.243906575	4.517518629	4.649653578	6.690819886	0.293023162	6.211210309	5.287635987	0	5.283219442	6.39068325	0
TCGA-CH-5753-01A	Tumor	1	2.336386682	5.037607532	4.957220838	5.970936031	4.737533671	5.059384747	5.269802387	4.342456085	4.142774178	0.032445335	1.643542393	0.842274056	1.253137557	0.811961808	0.918292684	4.766213903	0.447502932	0.521833852	3.334698678	0.196419891	2.578929285	5.239956348	4.882300828	0.03966465	0.11688634	0.106305969	0.0946455	0	4.832449587	0.163782069	5.010078221	6.293467316	1.337256111	5.952645125	4.967375567	5.085963129	6.780179759	0.404106646	5.882240789	5.191077361	0.209100911	5.123675401	6.710837261	0
TCGA-2A-A8VT-01A	Tumor	1	2.707572698	6.04135711	5.469668444	5.417207512	5.290692107	6.852318832	5.246903163	3.88340231	5.838367989	0.0171984	2.587658858	0.390182006	1.805456612	1.085952975	1.546716413	4.742253458	0.117994628	1.340178347	3.237112789	0	3.959498416	6.60831338	5.355122363	0	0	0.111884941	0	0	3.996686104	0.270245281	5.352733634	6.745554017	0.592487311	6.925218991	6.491949279	5.538731334	7.511054422	1.59039498	6.699360773	6.074362264	0.07700344	5.543939508	6.81830039	0.061560621
TCGA-KK-A5A1-01A	Tumor	1	1.608109225	3.643529187	5.603897881	4.556661957	4.399460225	5.5661341	5.675883119	3.145550688	5.449778151	0	1.864988359	0.684148384	0.59260074	0.963895697	1.795653438	5.565768898	0.051131082	0.199392693	3.364455891	0	1.589436706	5.707106956	5.95010865	0.035464457	0	0	0.164875316	0	4.821271736	0.164463352	4.246117241	5.79394172	1.573352163	6.420889636	5.50196357	5.00283163	7.298432938	0.397777431	6.318267806	4.544356727	0.065456514	5.161898887	5.704996112	0
TCGA-G9-6336-01A	Tumor	1	1.8307007	4.454814007	4.780611216	4.462853303	3.970399186	5.434327102	4.210438637	2.452749841	4.29984095	0.04375418	1.98636738	1.100985283	1.762376862	1.102307254	0.788010473	3.464069552	0.196466252	0.153648046	3.58915546	0	4.478448731	6.05491729	5.086245683	0	0	0	0.057690669	0	3.76065682	0.05754115	4.10459943	5.992244768	1.378470911	5.6617856	5.464036624	3.798925415	6.399031852	0.268127059	6.38563119	4.706707349	0	5.014842897	6.542514861	0.052849895
TCGA-J4-A83N-01A	Tumor	1	1.910588299	4.842104947	4.448060952	4.351866042	3.781781897	5.605701144	4.250841408	2.611557	3.514343292	0.016648568	1.391518604	1.323579865	0.872984823	0.506549369	1.378640116	3.792549761	0	0.487910281	3.621814902	0.069867528	3.137899846	5.864518139	4.759770163	0	0	0	0	0	3.807806064	0	4.132277591	5.748426293	1.319305265	6.079314444	5.177066384	3.95583005	6.522055609	0.337941425	6.622228445	5.025253962	0	4.911855196	6.482602751	0
TCGA-KK-A59V-01A	Tumor	1	4.110820887	3.669243932	5.013204704	4.293034111	3.387318963	5.30666515	4.028992213	2.908499937	3.711310959	0	1.631208407	0	0.974993287	1.535982217	0.592516483	3.724608684	0	0.68903838	2.911170385	0.393695328	1.784299864	7.037640728	4.772604805	0.036607332	0	0	0	0	4.368260724	0.272401383	4.314567414	5.453433273	1.360711308	5.051095467	5.351040176	4.138738254	6.22019184	0.04236902	6.117570377	4.256619224	0	4.588929171	5.079861147	0
TCGA-J4-A67O-01A	Tumor	1	1.811789991	3.794431462	3.48884086	3.535084088	2.888191608	3.960943492	3.304752538	1.532089305	3.181515732	0.067903735	2.113670327	0.758053003	1.654470739	1.832545356	0.719381934	2.463855717	0	0.434839061	3.807650206	0	3.287650805	7.607214444	5.190974714	0	0	0	0.027374407	0	2.337320642	0.412676955	3.002895342	4.681965457	1.41543226	4.55837862	5.523113774	2.978462388	5.979340072	0.496701713	7.349674926	4.025082654	0	3.528104284	6.668993314	0.18922329
TCGA-X4-A8KS-01A	Tumor	1	1.736111886	2.599210044	2.808576064	2.743463242	2.558832086	4.148676491	3.091214099	1.476800066	3.242143653	0.048758023	1.532496686	0.301952993	1.271959267	0.501065304	1.094705999	2.244331821	0.16625526	1.15665668	2.65081702	0.041790643	3.619003123	6.118537946	3.776763014	0	0	0	0	0	2.288419521	0.149279627	2.962230381	4.060864539	1.489913753	3.772942972	4.096362578	2.782249107	4.611277192	0.159960213	4.952592992	3.125762667	0	3.030905763	5.081501547	0
TCGA-HC-7230-01A	Tumor	1	1.447794315	5.23361956	5.908840811	4.873764603	4.92041248	6.03066474	5.051883734	3.378827943	4.569461923	0.037824889	1.52287161	0.77025824	0.794945567	0.667530894	1.910979963	4.218157466	0.04469424	0.090356181	3.835937397	0	2.839625699	6.109306737	5.037699692	0	0	0	0	0	3.586440485	0.049775552	4.695448308	6.467612192	1.037837538	6.38348044	5.597624259	4.859876956	6.842034696	0.294599891	6.706318858	5.120559897	0	5.802769241	6.729246509	0
TCGA-XJ-A9DI-01A	Tumor	1	3.956182645	4.252907001	5.081803718	5.05002225	4.564504672	5.957257392	4.249240319	3.591089023	4.944245224	0.037894612	2.742065961	2.143913822	2.845722308	2.129595277	1.494751301	3.897494095	0.130364148	2.392169513	4.327951428	0.079825584	5.453494211	6.556427461	4.774179587	0.046307101	0	0	0	0	4.361437296	0.144709865	4.809166057	5.658350512	3.009004013	5.793483324	6.181343142	4.460477775	6.571139524	0.812752495	6.516468055	5.221150996	0	5.149215837	6.440756669	0.068153425
TCGA-KC-A4BN-01A	Tumor	1	1.607687093	5.441032103	5.268771247	4.953088832	4.342415501	5.874133244	4.551340618	2.879996765	4.935168226	0.139540332	3.309417567	1.237741944	0.65751769	1.390210398	1.448845685	5.06218	0.072518217	0.338831482	3.693503096	0	3.842412121	5.921420853	5.492871993	0	0	0	0	0	4.405936419	0.106595096	4.586606404	6.322267008	1.404366899	6.346077754	5.321589038	4.573491598	6.608443029	0.498153295	6.551783492	5.265199902	0	5.481725962	6.885644113	0.074146135
TCGA-YL-A8S8-01A	Tumor	1	2.184283402	5.92724767	4.854354681	5.665014832	4.529561306	5.369064515	5.290693736	3.180544015	3.250521259	0.026879507	1.889672582	0.357233647	1.135854675	1.291795429	1.526255512	4.405736329	0.04741558	0.46203529	3.858669477	0.164268376	1.79541415	5.963910466	4.925126074	0.215789155	0	0	0	0	4.008998937	0.305778143	3.774995911	6.170777454	4.508752379	5.369130392	5.443562775	3.638427648	6.296734383	1.256974608	6.469308041	5.300441527	0.060721765	4.956315573	6.054105222	0
TCGA-EJ-A7NF-01A	Tumor	1	1.560167119	4.257459621	4.363725314	4.529497364	3.706506016	5.245479386	3.936879451	2.268360064	3.483966536	0	1.353596617	0.643552465	0.678410617	0.498159324	1.324163066	3.514267152	0.175545438	0.70597799	3.588030981	0	2.901071081	5.625253234	4.948634742	0	0	0	0.02586863	0	3.344877477	0.051148374	3.992219455	5.64037907	1.239759945	5.757354869	4.80333391	3.758115149	6.306367279	0.551696855	6.382066535	4.82049403	0	4.716340632	6.177786353	0
TCGA-YL-A8SA-01A	Tumor	1	1.614927929	4.937408822	4.771679643	4.429753497	4.381785716	6.208029891	4.670002895	2.869097238	2.477800094	0.019265595	1.184901708	0.311523784	0.880279554	0.824907453	0.694050951	3.774571828	0	0.425927459	3.302285263	0.080620068	2.936714048	6.401695121	5.239220688	0	0	0	0	0	3.951023031	0.122769911	4.742961446	6.034914501	0.447186842	6.523140979	4.822501225	4.327733997	6.663656949	0.581877754	6.742055533	5.327536932	0	5.391576463	6.779690303	0
TCGA-XA-A8JR-01A	Tumor	1	2.088638066	4.596824588	4.392167162	4.742262402	4.02283507	5.340539335	4.244902759	2.580154134	2.7781668	0.015402266	2.394244921	1.483362359	1.035323717	0.907066297	1.910588606	3.516564166	0.106049622	0.59380879	4.365660353	0.186066518	3.026164821	5.995046085	5.046369007	0.07398173	0.028445735	0	0	0	3.733244146	0.098845863	3.733787461	5.774740386	2.930630533	5.876517323	5.205549986	3.585518736	6.388288509	0.573542942	6.327626877	4.806106353	0.069108922	5.104754049	6.397767782	0
TCGA-EJ-8470-01A	Tumor	1	3.724439283	5.758654626	5.35844795	4.728425647	5.131771532	6.004411651	5.301634391	3.479278743	3.005386928	0.048852398	2.456782353	1.225197596	2.12372392	1.082841113	1.289128404	4.636180072	0.514337991	0.731100351	3.602189238	0.052152493	4.247351118	5.552588327	4.772793519	0	0	0	0	0	5.066976633	0.125684355	5.11864823	5.869184069	2.703982029	6.511789821	5.35373995	4.722985438	6.870966567	0.398563108	6.063256781	5.103413862	0	5.671930182	6.447662853	0
TCGA-V1-A9OL-01A	Tumor	1	2.711327958	4.7941513	5.290799124	4.208034973	3.734318227	6.439888496	6.004725494	3.012496071	3.588853072	0.015711653	1.436256371	0.904972831	1.455815795	1.593260139	2.181484554	4.094589295	0.208686284	0.505489297	3.746733592	0.066003248	2.696753567	6.997990688	5.433790044	0	0	0	0	0	4.625423887	0.120110918	4.504434236	6.899084272	1.562412457	6.613766798	6.240858971	4.403537975	7.05630582	1.56608734	7.171650272	5.892190047	0	5.229292352	6.656536178	0
TCGA-CH-5791-01A	Tumor	1	2.423272717	4.402773018	5.110504948	4.819655435	4.908778936	6.610911247	5.66775319	3.723295989	4.765760457	0	2.090817575	1.348203261	1.486674692	0.805731268	0.654674063	4.338809097	1.158417848	0.202453023	3.704295492	0	3.443973977	5.302388399	4.849517607	0.057240635	0	0	0	0	5.082255291	0.177494188	5.147525621	6.041156993	1.692258457	6.591407277	5.503902626	5.003432771	6.254170237	0.129449461	5.999285633	5.210968338	0	5.627754963	6.366827243	0
TCGA-TP-A8TV-01A	Tumor	1	0.890049476	5.139737958	4.564567338	4.546362287	3.550575086	5.609560268	4.848680601	2.604226019	4.398469043	0	0.990477533	0.153345331	0.644609531	0.458439697	1.945965343	3.612308708	0.056594968	0.578309144	3.454372355	0	1.780632582	6.54386151	5.219141921	0.039276914	0	0	0	0	3.294841236	0.103521744	3.687633331	6.535140666	0.383324342	6.555287578	5.22741499	3.66001015	6.579356395	1.413779857	7.041061357	5.189944453	0	5.122361804	6.551360471	0
TCGA-G9-6364-01A	Tumor	1	2.078716539	4.860133146	5.15387629	5.260688767	4.648977842	5.708042519	4.629365237	3.101394975	1.488610973	0.031239581	3.613531691	2.593684648	1.117582498	1.064067543	1.254974938	3.8763727	0.159205417	0.083949252	4.906047365	0	4.0363066	4.999209198	4.403338679	0.181596919	0	0	0	0.076283989	4.179319562	0.33380547	4.815853423	5.648355102	3.31100566	6.104974484	5.692293729	4.273180292	6.960319279	0	6.112283771	5.236948072	0	5.734312086	6.24523859	0
TCGA-J9-A8CL-01A	Tumor	1	2.677770542	4.44527637	4.814176728	4.601138059	4.317893175	5.706125749	5.268664571	3.226823437	4.911541834	0.083203283	1.994705666	0.60440607	1.367151809	2.492084273	1.172210485	4.150678823	0.373322672	0.452414447	4.288910311	0.071434249	2.221153777	6.196357954	6.162249835	0.120765777	0	0	0	0	4.408558877	0.477420895	4.304061076	5.788455519	2.868131825	6.297886422	5.894901302	4.357046903	7.225510512	0.45551831	6.391552008	5.033031273	0	4.832157381	6.11596093	0
TCGA-G9-6494-01A	Tumor	1	1.705654337	5.454897429	5.110752417	5.656172478	4.406775227	5.630997955	4.965090161	3.12726763	5.022465315	0	2.170963327	1.918752238	0.619579616	0.904832497	1.283940355	3.955065167	0.496238566	0.097980834	4.066791109	0	2.649953832	5.765199476	4.617507578	0	0	0	0	0	5.286881446	0.036250503	4.333464372	6.082152648	2.466819874	6.114188806	5.695512123	4.105957742	6.815874857	0.317673047	6.352449845	4.999479041	0	5.852629296	6.539233583	0
TCGA-G9-7523-01A	Tumor	1	2.361075147	3.69882558	4.262039234	4.988809507	4.105273678	5.049178608	3.715771851	3.186054149	2.319161734	0	3.702601631	2.781539719	0.655717672	2.214062931	2.315569952	3.174690126	0.221093349	0.034638501	5.787186617	0	3.156563558	5.997260173	4.569245424	0	0	0	0.110227105	0.046886766	3.932069671	0.746312166	4.164247377	5.460838843	4.355276484	5.351969039	5.657427689	3.544907144	6.312623437	0.295289692	5.980499158	4.442827548	0	5.186268712	5.582872744	0.068201375
TCGA-KK-A8IG-01A	Tumor	1	1.918360339	4.680967155	4.764147674	5.158128402	4.045101131	5.397075024	4.381567655	2.999590264	4.878012691	0.086196559	2.883093005	1.232104519	0.641593511	2.190272775	1.256553872	3.845666294	0.051666773	0.497676924	4.769540668	0	2.680290364	6.373827243	4.898108003	0.035838045	0	0	0	0.327156269	4.239887097	0.612425017	4.138770815	6.019205438	2.861647858	5.721712707	5.332240471	3.618403683	6.370002224	0.608854778	6.387050765	4.802144612	0	5.091361096	6.375429662	0.103803501
TCGA-SU-A7E7-01A	Tumor	1	3.131803839	4.879464816	4.843359566	4.998579138	4.631670398	6.269685504	4.916529344	3.430258977	4.026844018	0.080971934	2.355981962	1.250966062	1.954257246	0.982861731	1.325282695	4.38649011	0.958744858	1.730129326	4.051523143	0.199226645	4.314018313	5.882886842	5.039612583	0	0	0.107873043	0	0	4.687768339	0.279297391	4.835399944	6.000544665	1.99482838	6.271886303	5.794231532	4.416277704	6.74218685	0.57755939	6.459700651	5.310259739	0	5.484330878	6.745236346	0
TCGA-VN-A88M-01A	Tumor	1	1.169467377	3.904906327	3.901136735	3.893039616	3.169956681	4.877132297	3.241919536	1.797001881	4.507126095	0.28665511	1.199959331	0.369506083	0.502392093	0.41351489	1.424182201	3.023025616	0.046202953	0.570134255	2.973184622	0	1.749708532	6.346183652	4.804185645	0	0	0	0	0	3.341000929	0	3.281764692	5.59720071	0.548056614	5.307264035	4.6814277	3.697119481	5.650367619	0.528666729	6.498063179	4.461695533	0	4.17067418	5.260877008	0
TCGA-G9-7521-01A	Tumor	1	2.426085928	4.922485979	5.331906803	5.177943547	5.010994601	6.325651653	5.801259959	4.618485279	3.918767178	0.021062849	2.174861281	0.30377515	0.672333078	1.518782508	0.53360342	4.465205829	0.143413674	0.093683049	3.79668341	0	1.682304244	6.781399344	4.499104943	0	0	0	0	0.051693687	3.524052218	0.081751523	4.571523984	6.318296039	2.231737956	5.926946444	5.557687387	4.318014415	6.961488196	0.738896858	5.885013197	5.15681168	0	5.988619252	6.436352316	0.075137269
TCGA-V1-A8WS-01A	Tumor	1	1.467328408	4.98654938	5.05707183	4.533446761	4.238676692	5.213208238	4.103183747	2.48621558	2.445448215	0.057698435	1.618769381	0.942011464	0.47159225	0.51734483	1.687756309	3.464722539	0	0.456583866	3.133744079	0.041346323	3.189713868	5.4791847	5.109273744	0	0	0	0	0	3.920698461	0.025699729	4.427911284	6.088310642	1.034070207	5.375704316	4.962745204	4.525914965	6.299192645	0.47159225	6.407070763	4.782401971	0	5.232736925	5.801266323	0
TCGA-G9-6347-01A	Tumor	1	3.09194804	3.684342011	3.353044063	3.737496866	3.479292637	4.536605129	3.299439416	1.402138031	1.958457709	0.011294004	2.531070705	0.932080601	0.865634537	2.262345537	3.169091183	2.170363945	0.223491617	0.395614845	5.278080289	0.224032606	3.574420692	7.509243021	5.284124803	0	0.196362713	0	0	0.256950993	2.292547506	0.413952414	3.17595436	5.172527768	3.199402555	4.543605216	6.086413693	2.638010598	6.529967561	0.290905448	7.260483578	4.54969664	0	3.990520216	6.603453571	0.080164064
TCGA-V1-A8MU-01A	Tumor	1	2.951389941	4.880576878	4.653289324	4.653440177	4.032772393	5.839190937	4.348630748	2.940877523	4.067722414	0.035304982	3.322388635	1.930894803	1.591716703	1.521292828	1.335221974	3.889596112	0.121715525	1.601342565	5.037423594	0.074443455	4.485900459	6.485453042	5.354176307	0.043151131	0	0	0.035085398	0	4.067000429	0.354181781	4.477533401	5.986586446	2.368173582	5.980487758	5.985695253	4.18080037	6.757629878	0.963992739	6.764548945	5.29742308	0	5.384694019	6.64311469	0
TCGA-G9-6373-01A	Tumor	1	1.695480326	3.608185131	4.485541324	4.207345931	3.608281619	5.179747238	3.691164907	2.24693016	2.995790811	0	2.196972365	0.769543286	0.677275013	1.373680965	1.183647193	3.150060195	0.0751801	0.058255106	4.190487171	0.04569375	2.273720363	5.587109146	4.076714296	0.26657967	0	0	0	0.052893024	3.482472914	0.162673366	4.006965197	5.316214938	1.971971134	5.250377868	5.68237092	3.854145153	6.166572478	0.279732966	6.196931419	4.325099514	0	4.715132666	5.261898715	0
TCGA-CH-5788-01A	Tumor	1	1.414461	6.418530234	5.721292244	5.585256015	4.729514814	5.788005131	5.458694671	3.820101698	2.789723212	0	1.294495712	0.55289325	0.882972659	1.307504128	0.867952338	4.844894499	0.096831235	0.099364796	3.567154917	0	0.932000729	5.412432077	5.204290079	0	0.051366957	0.178074057	0	0.255625537	5.013197937	0.389353681	4.312256298	6.692711788	1.319773675	6.17645972	5.181604659	4.61691485	6.828289799	0.151956425	5.271336861	5.004432253	0.237116535	5.701712047	6.141891281	0
TCGA-QU-A6IO-01A	Tumor	1	2.210911147	3.857518681	3.591841701	3.330866431	2.511505568	4.896752146	3.690251236	1.521296207	4.349289014	0.050854422	0.675503034	0.192750892	1.189658117	0.684191234	1.737744157	2.669317533	0	2.168661692	2.825275436	0	3.61216991	7.747193972	6.014413548	0.025154542	0.0564971	0.067983641	0.020428868	0	2.605661144	0.11814632	2.611559933	5.164815845	0.545016026	4.548875329	6.052558581	2.889640365	6.174720471	0.79437316	7.75324184	4.76759101	0	3.612879746	7.338272332	0.073366617
TCGA-YL-A8HK-01A	Tumor	1	3.157342434	5.09200076	4.878570551	5.077112336	4.75960065	5.997851722	4.61217544	3.584149066	4.115430236	0.060280203	3.343541642	2.52068609	2.024555198	1.536423941	1.416524299	3.932569086	0.105419175	0.798809698	4.595916795	0.064335217	3.795820261	5.299201452	4.826544325	0.143506934	0	0.099938297	0	0	4.315324726	0.172311624	4.837524937	6.086163284	2.88396586	6.316272095	5.726521437	4.575760031	6.660741414	0.763346701	6.633801379	5.279933116	0	5.301649056	6.587728649	0.054885127
TCGA-HC-7212-01A	Tumor	1	2.252836857	5.807693527	5.791882366	5.63258822	5.384108894	6.1023578	5.369958231	3.940845608	5.375575519	0.042919969	1.812688145	0.33418225	1.17566701	1.002295418	1.591136493	4.703262495	0.050698493	0.102281062	3.984976205	0	2.497064136	5.5236659	4.693040101	0.167823206	0	0.094483732	0.028575468	0	5.255739899	0.145884039	5.491185456	6.401462054	1.282694305	6.593641987	5.546738977	5.048723585	6.944183241	0.080283871	6.470122603	5.234567693	0	6.031684082	6.614316668	0
TCGA-CH-5771-01A	Tumor	1	3.774862822	4.974916726	4.795385013	5.198699103	4.518802736	5.713135688	4.542425298	3.408873343	3.373708498	0.124493012	2.599694871	2.294192747	2.396601572	1.588513571	0.777055065	3.736541133	0.546310997	0.318096006	4.711168903	0.067861334	4.874702404	5.811497619	4.863157882	0	0	0	0.016060734	0.078459423	4.206835264	0.103576444	4.477378578	6.019122692	2.809210495	5.61430657	6.043828852	3.85334971	6.636282705	0.253559409	6.406195154	5.225961893	0	5.411568977	6.674625133	0.029242296
TCGA-YL-A9WY-01A	Tumor	1	3.353860619	4.443547678	4.781125984	4.962875766	4.46032976	5.585306072	4.6272476	3.368111028	2.014922364	0.024268859	2.824266778	1.454358274	2.07108508	2.017364337	0.640044735	3.933799945	0.413090426	1.28654786	4.462220045	0.148980883	3.345954305	6.637609866	4.882887364	0	0	0	0.024117343	0	4.340897821	0.39378863	4.376901123	6.063901644	2.241687368	6.083041866	5.838298833	4.464207779	6.676178151	1.760030348	6.31710056	5.200201189	0	5.519499983	6.328097763	0
TCGA-HC-7750-01A	Tumor	1	2.390528971	5.367606756	4.375384222	4.713564359	4.446232545	5.391486	4.539683237	3.065082447	3.320466394	0.03566162	3.164349236	1.894157535	1.797328232	2.035258653	1.722601082	3.329542559	0	0	5.106647039	0	4.095239458	5.875992739	4.565381607	0	0	0	0	0	3.750374047	0.092400458	4.298856421	5.840842051	3.569097724	5.6397779	5.42686533	3.42682411	6.606518781	0.476416756	6.506529095	4.748393896	0	5.175689259	6.366495299	0
TCGA-2A-A8VV-01A	Tumor	1	1.484975907	4.595841985	4.361599968	4.954653931	4.242733104	5.653975003	4.111058693	2.722536695	3.62007967	0.046486476	2.663200119	1.52104875	0.430314188	0.992041148	1.712703545	3.8330933	0	0.420737739	4.414485664	0.065800361	2.723799821	5.947298093	4.739771335	0.038093191	0	0	0.030962755	0	3.893540131	0.020661119	4.355287452	5.939841233	1.900772329	6.158218194	5.345836522	4.194317275	6.40002415	0.389888321	6.624901285	4.764701121	0	5.139273869	6.009756966	0
TCGA-HC-A76W-01A	Tumor	1	2.363094887	4.25475846	4.709119763	4.847130681	4.092997393	5.607599966	4.452425793	2.955497434	4.921284938	0.013628599	2.604955141	1.766045432	1.107537209	0.981575701	1.701198027	3.955826726	0.047853701	0.667995955	4.531955373	0	3.907658949	5.889483281	4.93633189	0.158756767	0	0	0	0	4.032692273	0.799081875	3.954867595	5.586313905	2.163686217	5.418506239	5.489499976	3.658474103	6.415621954	0.433760047	6.326641627	5.013409717	0.061280247	4.952390303	6.415952307	0
TCGA-J4-A83K-01A	Tumor	1	2.339754298	5.031819054	4.871027415	5.10172172	4.35860679	5.78295005	4.373648439	2.978673063	4.514351014	0.114560504	3.031833925	2.026135584	1.394437053	1.457962329	1.521324628	3.871543115	0	0.782850518	4.800704573	0.055553308	4.248220632	6.100455281	5.130869245	0	0	0	0	0.064271726	4.058892322	0.133663304	4.468625775	6.173912909	2.444404512	5.977150816	5.467086581	4.194636761	6.781367841	0.813115853	6.737514164	5.238431404	0	5.364097999	6.613888996	0.047372071
TCGA-G9-6343-01A	Tumor	1	0.874788145	4.511716651	3.498007194	3.771025031	2.961673956	4.763219019	3.58558866	1.720692736	3.171746116	0	1.261250998	0.701490709	0.280312255	0.799506304	1.348315876	2.389433821	0.031874149	0.111438343	3.440857866	0	2.483871802	5.942248945	5.001108641	0	0	0	0	0	2.567210546	0.104027454	2.9369702	5.513863466	1.548901244	4.869325842	5.075269953	2.913447986	5.992589745	0.322159674	6.420509089	4.461736317	0	4.23137751	6.172515206	0
TCGA-EJ-7793-01A	Tumor	1	2.063503511	4.98834982	4.919408851	4.938860463	4.59178369	5.775465196	4.850622847	3.262358087	3.298148903	0.120780451	2.292713267	2.727784674	1.334837174	0.691859441	0.824796412	3.722447171	0.09619768	0.145650261	4.340098773	0	4.344707215	5.628341059	4.660491016	0	0	0	0	0	3.842127472	0.08964253	4.776829241	6.018748658	2.1204208	6.501818155	5.624857514	4.193097407	6.629609308	0.220931528	6.65643189	4.908899789	0	5.629306144	6.977677037	0
TCGA-HC-A6AP-01A	Tumor	1	2.329689902	4.498722419	4.146189728	3.689687884	3.192373104	4.888656407	3.953305947	1.876186736	4.443795175	0	2.080591827	1.239626456	1.517379662	1.671478092	1.607496717	2.65850235	0.050622045	0.838817923	4.119196873	0.174913867	3.959665931	7.07566502	5.401594207	0	0	0	0	0	2.748672229	0.213338198	3.290435662	5.719713914	1.869156677	5.353412578	6.086080802	3.169725822	6.430573683	1.040581949	7.365712195	4.693661025	0	4.194895084	6.690911728	0.051767214
TCGA-XQ-A8TA-01A	Tumor	1	0.9910949	3.64884937	5.296451815	3.685884768	4.283792452	5.853791299	3.604159938	3.006488229	2.745982686	0.013135526	0.24639779	0.101488468	0.574152357	0.91376229	2.428996395	3.990380108	0.295724378	2.274624661	2.060450126	0.864845453	0.618212323	5.09468547	5.35656831	0.063280384	0.024275483	0	0	0	4.583452968	0.180085035	3.98566873	5.993434263	0.178690242	6.133233876	5.578967249	3.201655464	7.353134136	0.893753873	6.359239665	5.310521147	0.115870205	4.181600051	5.948906422	0
TCGA-EJ-A46G-01A	Tumor	1	2.55384995	4.218791536	5.00836922	4.908853777	4.400569459	5.708727184	4.340302035	3.079207506	5.914175063	0.017985469	1.75559929	0.925704936	1.059399241	1.308927592	1.619331209	4.270228151	0.062916053	0.631693719	3.710838012	0.075368013	1.580202721	6.442898747	5.879215836	0.771653014	0	0	0	0	3.612561476	0.430943546	4.262061335	5.54775338	1.705117458	5.333162127	5.61616425	4.641080052	7.171386493	0.321489318	6.223409432	5.142651294	0	5.465652449	5.796359099	0
TCGA-J4-A6G1-01A	Tumor	1	4.837990461	4.087951509	4.958698375	4.175577331	4.362000939	5.493280635	4.14030406	3.194652252	5.387821	0	2.773156231	1.578350002	1.92473034	1.204736321	1.647528048	3.678655379	0.109340181	0.948575473	4.846905928	0.130573298	4.989061965	5.950115043	5.059493468	0	0	0	0.031421455	0	4.308216343	0.370504904	4.550977338	5.781296042	2.739832123	5.791700685	5.889123358	4.033013535	7.085409095	0.618611157	6.466894573	4.825721828	0	5.095540391	6.453852657	0
TCGA-HC-7736-01A	Tumor	1	3.084649496	5.235718075	4.933553361	5.119782116	5.197216009	5.853648992	4.805014821	3.99138977	6.488019172	0.032051323	3.272732459	1.441188748	1.198008954	0.841208617	1.087753762	4.447697438	0.213689283	0.252538434	4.414201295	0.089534547	4.471541801	5.555485563	4.77364433	0.026240659	0	0	0	0.052625115	4.866498707	0.407674011	5.045230373	6.286842438	1.910550838	6.245457618	5.756697978	4.736411974	6.984042416	0.422864194	6.426268132	5.256008159	0	5.768939223	6.61333663	0
TCGA-ZG-A9LM-01A	Tumor	1	1.922568783	3.672474813	4.266793669	3.072557805	3.687642253	4.912562825	3.399965368	2.329322367	1.246657776	0.053717989	1.501013078	0.670811018	1.472885152	1.587379505	0.376764255	3.219059578	0.265676806	0.339550365	3.272188929	0	2.878274804	5.164943443	3.674012894	0	0	0	0	0	3.086507662	0.253586191	3.764303622	5.235734825	2.16374202	4.136351386	5.526926753	2.975889489	5.246359997	0.281763396	5.775916075	3.628573696	0	4.107017597	4.804165862	0
TCGA-KK-A7B4-01A	Tumor	1	2.554999417	4.921535028	5.227333084	4.47871997	4.266154017	6.140067393	4.524612133	2.928068839	5.214573067	0.036190256	1.355719404	0.558061245	1.475702102	1.467037806	1.42372109	4.151198023	0.042767118	0.471217728	3.741037545	0.100841924	2.264850176	6.006901821	4.986710048	0.08714453	0	0	0	0	4.244789399	0.278098512	4.23736776	6.419915629	1.218775577	6.038509933	5.714078957	4.444428119	6.560910952	0.282891869	6.191384195	4.629588377	0.107581678	5.209053604	6.284222382	0
TCGA-ZG-A9LU-01A	Tumor	1	3.022548212	3.472639068	3.961284303	4.286508409	3.521691013	5.286656829	3.797097923	2.287125586	4.638119751	0	1.541717278	1.404036947	2.077962386	0.860023209	1.119841773	2.855562744	0.565090077	1.197056357	3.407176556	0	4.878120955	6.468952476	4.791367702	0	0	0.154997343	0	0	3.077279206	0.15243725	3.820060879	5.398690878	1.157692808	4.99536844	5.988308745	3.381758119	6.217853026	0.78175402	6.398407227	4.969048971	0	4.192051665	5.838167119	0
TCGA-FC-A5OB-01A	Tumor	1	1.069941882	4.415557705	5.603461127	4.000451223	4.435186832	6.407175192	6.530182621	3.353578948	4.246761419	0	0.796676309	0.294150029	0.815759625	0.936867492	0.96774941	4.369750218	0.123863674	0.186646052	2.427515544	0	2.695593468	6.11175381	5.013812641	0	0	0	0	0	5.109848473	0.070401929	4.959338445	5.846012344	0.595955014	7.036427565	5.453262947	4.67850797	7.007450453	0.586918617	6.607142933	5.005674419	0	6.000648076	6.458511499	0
TCGA-G9-6351-01A	Tumor	1	1.635511258	4.612003013	4.911420712	4.679218493	4.186604041	5.367570316	4.510587089	2.845293863	3.802952294	0.04643567	2.318777032	2.196543637	0.639607494	0.840216632	1.33547273	3.646754517	0	0.237644514	4.264580024	0	3.96814055	5.966622818	4.95892621	0	0	0	0	0	4.059293291	0.030847834	4.5169404	5.890688182	2.054337741	6.02184859	5.309678797	3.982749477	6.690263087	0.217506651	6.447363647	4.980542601	0	5.3041081	6.372194579	0
TCGA-EJ-5503-01A	Tumor	1	3.289860751	5.210358264	5.37571538	4.536707739	4.676817758	6.022782753	4.738550943	3.284318302	3.431253367	0.148389308	2.885539421	2.704068389	1.730015424	0.671752262	1.633403266	3.919119074	0.132555727	0.304212075	5.019483833	0.081191361	5.67307339	5.778334395	5.160209302	0	0	0.064231317	0.0192837	0.047664501	4.248145147	0.237491894	4.726498642	6.42501024	2.745006109	6.140426276	6.280149661	4.130066006	6.893148535	0.547867313	6.829523972	5.504459637	0	5.788254292	7.112327026	0
TCGA-J4-AAU2-01A	Tumor	1	2.37299122	4.896693128	4.277486415	3.645640294	3.821794176	5.36513416	4.712020437	2.404934131	4.983399567	0.012908447	1.889601209	1.113521665	0.280491489	0.436022921	2.508071427	3.129047805	0.045353224	0.219094212	3.64589454	0	3.79821859	5.992306895	5.022784717	0.031437675	0	0	0	0	3.491471932	0.050508153	3.740894853	5.840176512	2.072710681	5.666930507	5.013262175	3.428795556	6.226895729	0.545845409	6.450078955	4.619301032	0	4.816949566	6.579765378	0
TCGA-EJ-5511-01A	Tumor	1	2.428032761	5.486005013	5.493165837	5.303753776	5.081632064	5.910175034	5.061915758	3.905662252	4.672661598	0.051058501	2.645241275	1.823907897	1.187784517	1.135402775	1.722433147	4.420681009	0.140655603	0.243745613	4.161957954	0.08624593	3.089233167	5.485364007	5.109410364	0	0	0.068254851	0	0.05066841	4.436221619	0.239883019	5.066435182	6.245970993	2.364068989	6.51733655	6.017489489	4.875894876	6.81133853	0.672610551	6.419093875	5.462624032	0	5.847137811	6.614967049	0
TCGA-CH-5751-01A	Tumor	1	4.562257257	4.695672953	6.098155835	4.843589444	4.96230187	6.091393906	5.250346582	4.360033338	3.449718463	0.106094113	1.952795638	0.707864946	1.25599182	1.181149524	1.419273523	5.28414644	0.063768643	0.033099536	3.421470976	0	0.603793602	5.073392483	5.159823155	0	0.033645992	0.118387883	0.036013229	0	5.19638989	0.285088558	4.665416784	6.665709691	2.575771902	5.886609033	5.650616455	4.708580283	6.679976353	0.723140558	5.961337376	4.418636084	0	5.544506681	5.961855656	0
TCGA-CH-5792-01A	Tumor	1	3.647472312	5.29304155	5.361663843	5.139704956	4.663674772	5.78707868	4.856043006	3.429264586	3.420193971	0.103135581	2.704188684	2.016618582	2.049871209	1.695142116	0.916076816	3.722482886	0.252785599	0.426757289	4.606664909	0.040963806	4.523981044	5.562867425	4.874703968	0	0	0	0	0	4.191914739	0.420389042	4.778284727	6.21113651	2.38534415	6.324421492	5.992439005	4.025583319	6.930030295	0.275789037	6.519960184	5.287274914	0	5.724508203	6.724219423	0
TCGA-KC-A7F6-01A	Tumor	1	2.003919055	4.471781271	4.952591029	4.841762659	4.073929734	5.405670171	3.994592244	2.620264681	4.425488657	0.016460494	2.699540183	1.11488224	1.260687097	1.355867219	1.446032811	3.839393563	0	0.587398495	4.275290853	0	3.605342533	6.430818858	5.309510403	0.078956328	0	0	0	0.079877541	3.872670184	0.105432202	4.196181148	5.927879559	1.78240457	5.745743808	5.643804316	3.808342238	6.305224126	0.860349431	6.82947008	5.336795853	0	4.92936413	6.308689905	0
TCGA-EJ-5510-01A	Tumor	1	2.790065447	4.796357934	4.815806328	4.690642772	4.65885626	6.038032509	5.460885729	3.706230087	4.258288456	0.012359016	2.669519281	0.983225676	1.704776219	0.652268584	0.956338297	3.952958085	0.166436088	0.150422459	4.361163255	0	4.761217948	5.88412542	4.785172132	0	0	0	0	0	4.004746298	0.110472915	4.853323669	6.435630492	2.08150071	5.782228431	5.717080985	4.523058893	6.96700854	0.197537318	6.38046895	5.384437667	0	5.838656323	6.676581319	0.044428699
TCGA-HC-7211-01A	Tumor	1	2.70888362	5.722448656	5.600999965	5.049451116	5.037948288	6.096251352	5.980172872	3.92987745	3.277492428	0.06081197	2.102034509	1.47708255	1.08143502	1.265599212	0.81503592	4.560035187	0.243151914	0.229998858	3.477105893	0	2.877171802	5.705214548	5.029451884	0.030132388	0	0	0	0	4.709577322	0.28236513	5.035970872	6.042658562	2.647954098	7.170184355	5.350274551	4.815057853	6.982005107	0.287224957	6.357380216	5.497882439	0	6.213967644	6.940712373	0.04446487
TCGA-HC-7818-01A	Tumor	1	2.346215399	5.508509261	5.115957895	5.13792788	4.554934945	5.665580092	4.760770384	3.348656102	4.407342153	0.036708743	2.558295027	1.634501777	1.659318746	1.339536099	1.054958761	4.069534398	0.08549054	0.322857695	4.174617652	0	3.734060025	5.671536476	5.1464019	0	0	0	0	0	4.402289375	0.064063876	4.784739901	6.264612409	2.077182217	6.02658392	5.354914858	4.462070767	6.715750206	0.343252257	6.483746149	5.126140304	0	5.655546786	6.756052456	0
TCGA-J4-A67N-01A	Tumor	1	2.494091069	3.480115424	4.17886808	3.844869038	3.018369694	5.004449762	3.822500219	1.716675099	4.01323367	0	1.055137747	0.201942604	1.137935512	0.635247777	1.447012158	3.019746076	0.342559532	1.016066375	2.630255559	0	2.171537968	7.414942068	5.602527635	0.037608298	0.028554846	0.100913253	0	0	2.34235272	0.079911085	3.337717667	5.067787459	0.852620754	5.931202257	5.923512024	3.399273613	6.557442238	0.661705819	7.620550098	4.812147734	0.069370306	4.372951555	7.169586247	0.055428995
TCGA-EJ-5506-01A	Tumor	1	2.360396422	4.856189945	5.519076476	5.342538082	5.274711131	6.00225253	5.428264078	3.982790359	4.734951934	0.330339182	2.368272526	1.79678919	1.816480061	0.692720028	0.683592479	4.792964012	0.462922578	0.439563315	3.819050057	0.053711919	5.571812876	5.685461732	4.784213295	0.091185968	0	0	0	0	5.486436306	0.331067973	5.332581089	5.987311345	1.459835085	6.05759162	5.331968465	4.658718141	6.871975684	0.436278171	6.00609063	5.13649032	0	5.868629732	6.609793837	0
TCGA-VP-A87H-01A	Tumor	1	2.284596893	5.305047396	4.841775564	4.891967657	4.008621627	5.876123928	4.645359915	2.87986841	4.767230064	0.047421326	1.759762609	0.966512962	0.944539555	1.166521406	0.966892854	4.10275493	0	0.921682517	3.781203986	0.251540447	2.80497196	6.116022448	5.24780669	0.076703628	0	0	0	0	4.312920739	0.122095685	3.818222236	6.349236941	4.350475464	5.373993024	6.005422055	3.643693175	6.444918465	0.560668669	6.552913788	5.138703856	0	5.009024329	6.36458092	0
TCGA-KK-A7AV-01A	Tumor	1	3.710013306	4.803992982	4.913896392	4.338897664	4.103476632	5.761466854	4.674186632	2.912104487	4.710074515	0.054839745	2.165815821	1.225128399	1.724865055	0.767289399	1.719775464	3.759645844	0.186080511	1.313049008	4.286016689	0.077532058	4.321041604	6.303104282	5.467318182	0	0	0	0	0	4.264116154	0.140640868	4.181832482	6.047982025	1.87825675	6.136746277	5.841699995	3.969194502	6.67913309	0.763429836	6.893349053	5.238004075	0	5.096326855	6.858230493	0.066187614
TCGA-VP-A87B-01A	Tumor	1	1.645903061	6.271355908	4.342616018	5.492561159	3.601906665	5.194514218	4.848978141	2.21894128	4.588417582	0.015076093	1.118890623	0.546330594	1.044788625	0.763809027	0.689963702	4.005388573	0.29155656	1.31913059	2.980430268	0.063377425	1.574307677	6.426759046	5.329842133	0.174718673	0	0	0	0	3.655019542	0.169837992	3.473489489	6.238626121	2.083034872	5.250848257	4.789331448	3.346534626	6.432949544	0.899932872	6.663679429	4.993884456	0	4.571855837	6.627215075	0
TCGA-HC-8213-01A	Tumor	1	0.871245147	4.647509111	5.056798216	5.201722146	3.898233498	5.299024308	4.661562633	3.111412215	3.168222075	0.032858749	1.384726093	0.794316581	0.518247794	0.638404924	1.28984309	3.816832502	0	0.275231444	3.184384351	0	2.074409063	5.574570246	5.080976198	0	0	0	0	0	3.97300345	0.021794051	4.332658312	5.906288866	1.098703635	6.215247443	4.781067079	4.347638923	6.561056171	0.091513096	6.371022703	4.767824298	0	5.481763832	6.128697613	0
TCGA-G9-6369-01A	Tumor	1	0.665763991	3.867582506	2.987737719	3.434720162	3.131512506	4.715205821	3.909410634	1.753323344	5.334110085	0	1.220957402	0.435458045	0.340007	1.39046971	2.518847183	2.512256369	0.094017833	0.127257868	2.615714754	0	2.433856973	6.046360943	4.113981407	0.022167392	0	0	0	0	3.009289421	0.047384637	3.018793968	5.956850172	0.67592485	5.413069775	4.921605295	3.032372169	6.253843924	0.570304977	6.336183883	4.136441971	0	4.330202302	5.255215869	0
TCGA-ZG-A9LN-01A	Tumor	1	3.976281458	3.793920731	4.54721264	4.648641297	4.779611433	5.365089584	4.170612741	2.845122715	3.649356508	0.02779076	2.915194222	1.972772646	1.574997531	1.434825431	1.59897959	3.188163711	0.602490446	0.299471683	4.511341183	0.058767	3.258679658	6.276986589	5.343218405	0	0	0	0	0	3.901826204	0.373586431	4.29317948	6.084345515	2.602484668	5.564836396	5.622535855	3.465542525	6.625867864	0.186782925	6.427378938	4.537688106	0	4.96177326	6.43226062	0
TCGA-HC-7233-01A	Tumor	1	3.261861638	5.618614102	5.544513697	4.854969557	4.776181245	5.718649914	5.075720001	3.880771289	1.833084023	0.028508958	3.215146136	2.431092583	1.239746633	1.308430867	1.343067126	4.093894361	0.191348208	0.026033459	4.420501773	0.118121218	3.432180391	5.393398367	5.402809702	0	0	0	0	0	4.489220835	0.092114366	4.523990439	6.084390581	3.096320857	6.414629549	5.402182761	4.462957511	6.95144043	0.360263726	6.516940548	5.143838405	0	5.93348682	6.713908941	0
TCGA-VN-A88K-01A	Tumor	1	2.463397113	4.730461709	4.72922266	5.749370287	4.189553845	5.863853181	4.429424072	3.360403301	4.13240857	0.016015459	2.012205103	1.032194071	0.763930563	1.032186172	1.957530818	4.341544613	0.056119272	0.61316567	4.275415276	0	1.238478606	6.384054277	5.584677595	0.113815743	0	0.10441966	0	0	4.821193903	0.253098678	4.45939803	5.99950778	1.706207083	6.233432952	4.843986867	4.426517589	6.535401541	1.055819286	6.757520978	5.363162005	0	5.024154702	6.448429304	0
TCGA-EJ-7791-01A	Tumor	1	3.215949397	5.64215867	5.200278846	5.167298013	5.138024257	5.948762648	5.121679786	4.01265627	4.217843251	0.009652141	3.673001865	3.194868554	1.760894577	1.664150846	2.175861738	3.982742774	0.251956874	0.371817545	5.488141553	0	5.032674745	5.823721528	4.850132453	0.178406322	0	0	0.037989533	0.180417604	4.339807318	0.949650314	4.892542274	6.336890172	3.623913189	6.017111032	5.778547215	4.439619672	6.923590426	0.581240606	6.560936698	5.321998792	0	5.970521077	6.813433842	0.034781961
TCGA-CH-5746-01A	Tumor	1	2.163916582	5.290274056	5.334014338	5.092373664	4.798625408	5.717065738	4.709238204	3.221062464	4.401235908	0.081260027	2.261814201	1.754623887	1.674898702	0.827789801	1.198761612	4.08129192	0.234468033	0.654400536	4.148152374	0	4.825985644	5.5037397	4.588994145	0.028978155	0	0.078143688	0	0	4.379402221	0.061779102	4.829271105	5.880270148	2.16921542	6.037049121	5.239515609	4.460511266	6.600699754	0.160466623	6.100673869	5.119812675	0.053585759	5.686180832	6.430935414	0.124683523
TCGA-EJ-7327-01A	Tumor	1	2.884259789	5.693468241	5.639436646	5.646515655	5.346167209	6.074004024	5.170709062	4.143030871	4.12876033	0.065097499	2.711294237	2.345477583	1.845028766	1.276106325	1.094312616	4.596506531	0.336179419	0.305474276	5.132791192	0.211456946	3.876080417	5.513392993	4.820980699	0.032280042	0	0	0	0.12643578	4.838745484	0.890551277	5.239621632	6.342706296	2.539957797	6.099076862	5.882499019	4.918900028	6.967448578	0.143998856	6.480375865	5.323485941	0	6.09485814	6.727974763	0
TCGA-EJ-AB20-01A	Tumor	1	2.988875435	3.26961783	3.704180269	4.150326725	4.211746106	5.231570413	3.221712931	2.101274575	2.473173844	0	3.57463458	3.412498019	2.065542767	1.089686474	4.251501042	3.103346037	0.36115818	0.850748527	5.889878913	0	5.058169006	6.515273446	4.22212068	0	0	0.123952875	0.037756973	0	3.086848101	0.121884107	3.79296896	5.081132118	4.446070706	4.700098001	6.187244297	3.431097125	6.355062567	0.463910663	6.192600117	4.55224726	0	4.523852824	5.908425582	0
TCGA-CH-5762-01A	Tumor	1	3.493571448	5.277118362	5.440448204	5.290412214	5.306283456	5.969491878	5.008062815	4.129635676	4.627382479	0	3.537505243	1.826184619	1.956181386	1.21501954	1.119511538	4.386377238	0.268517373	0.275136136	4.774108815	0.259302327	4.934817987	5.420630941	4.657341414	0.04015371	0	0	0	0.080144245	4.74881802	0.064394689	5.083585774	6.092620251	3.136059764	5.957116617	5.392217425	4.926697598	6.911808334	0.046464637	5.778926965	5.141756421	0	5.970604144	6.255359337	0
TCGA-KK-A8I5-01A	Tumor	1	1.6304298	4.936542667	4.9125593	5.310335997	4.079842664	5.448855652	4.38075195	3.110993036	3.318739789	0.283571632	2.831341758	1.698003347	1.140126129	2.22956779	1.332015811	3.96694661	0.067965346	0.199914348	3.919006303	0.081388763	2.174164219	6.243154403	5.245501279	0.04722463	0	0	0	0	4.387281586	0.442309244	4.236530669	6.021335588	2.153565451	6.50267245	5.097799404	4.292033664	6.402586116	0.470821465	6.57087947	5.047283838	0.086867173	5.373678793	6.319125967	0
TCGA-EJ-5515-01A	Tumor	1	2.485943973	5.133777736	5.599163649	5.561153526	5.103188913	5.699301592	5.344137824	3.954673732	3.712615032	0.061395298	3.5172301	2.101277408	1.700088172	0.669793799	0.877336116	4.361116206	0.158154658	0.110136898	4.506307719	0	4.738662286	5.284467309	4.917652809	0	0	0	0	0.075766132	4.983262245	0.229398706	5.037526966	5.760524586	3.028296689	6.337382938	5.336601964	4.603657357	6.898933417	0.318653193	5.750585818	4.841331752	0	6.093945057	6.594772066	0
TCGA-G9-6367-01A	Tumor	1	2.411073963	4.328542344	4.546614909	4.673813199	4.443769139	5.712596677	4.560587617	2.828547556	3.193342742	0	3.096762655	1.381554823	1.633376347	0.415858954	1.334123428	3.508195249	0.116670896	0.041014288	5.12873974	0	5.00040389	5.836326119	4.790569214	0.027674938	0	0	0.022479449	0.055474072	3.75634376	0.059030614	4.429457419	6.024614578	3.218512874	5.790590967	5.558103262	3.482729271	6.747715009	0.442950439	6.598697404	4.800610935	0	5.522707475	7.004868954	0
TCGA-V1-A9O7-01A	Tumor	1	2.951077355	4.607668018	4.715186701	5.182975918	4.240759406	5.631821189	4.976312728	3.342710473	4.810079816	0.010577048	2.822016265	1.310614285	1.801151495	2.600966895	2.143474948	3.763133263	0.073537022	0.741028148	5.402209177	0.044685139	4.266589222	5.70086864	4.713509297	0.076025278	0	0	0.020945382	0.285740036	4.057341814	0.680653945	4.336652731	5.936604552	3.242824624	5.527747473	5.869776909	4.091995765	6.600214375	0.461017743	6.049685586	5.347583056	0.343828179	5.133014825	6.314834752	0.03808336
TCGA-G9-6363-01A	Tumor	1	1.487474127	4.263443136	3.722945296	4.340284083	4.040607881	4.862786478	4.923235608	2.81467136	4.156427457	0.073376314	3.092434849	2.229509743	0.82477446	1.408485982	0.931529849	3.543233839	0.24537224	0.067094335	3.657698434	0	3.105765916	5.985753694	5.025922427	0	0	0	0	0	4.805189267	0.096191031	4.46221238	5.351948507	3.445704717	5.70831505	5.030673531	4.762193382	6.476696843	0.289808858	6.04829241	4.594969002	0	5.198629374	6.041069289	0
TCGA-V1-A9O9-01A	Tumor	1	3.385491706	4.761623915	5.32786817	4.886570598	4.590065473	5.642320265	4.396803739	3.376025878	4.360650858	0.025408629	2.214602928	1.116371005	1.618628879	0.740513528	1.661192469	3.919098311	0.250240322	0.52376334	4.36995238	0.105624568	2.977476422	5.794237284	4.959814743	0	0	0	0	0	4.057081096	0.049935686	4.657147445	6.045044041	1.710737031	6.172021553	5.506854468	4.294707945	6.767678408	0.324857027	6.366790309	5.076720145	0	5.406250503	6.390962754	0
TCGA-FC-A66V-01A	Tumor	1	2.081001254	3.35810614	3.787750124	3.503347788	3.215229665	4.926996912	3.754365873	1.841653726	4.98906582	0.054408107	1.555540721	0.545333552	1.541962851	0.712289021	1.217042204	3.006198214	0.227378477	1.085491291	3.421217101	0.113904343	4.453949715	7.161054487	5.637517846	0	0	0	0	0	2.901448529	0.188607956	3.332086265	5.222761713	1.340451207	5.03751632	5.978646955	2.799128585	6.216408157	1.156449183	7.333694577	4.835138997	0	4.087361062	7.154733512	0
TCGA-EJ-5509-01A	Tumor	1	2.879129505	5.7038539	5.157651973	5.361165221	4.527881866	5.602896436	4.684059918	3.390133136	2.592309423	0.054951647	2.715500386	2.886949915	1.681350423	0.739871882	1.090712621	4.130242884	0.135586479	0.290018837	4.612397607	0.099138588	4.031928037	5.759315105	4.802269673	0	0	0	0	0.11443107	4.121482999	0.062086761	4.488790449	6.483848424	2.834237463	6.349335448	5.817377051	3.945499331	6.82661117	0.446388172	6.933315451	5.278991815	0	5.847556834	6.306969122	0.084724504
TCGA-HC-A6HX-01A	Tumor	1	2.496051631	3.329397545	3.646909913	3.498142913	3.05039812	4.963087427	3.881437133	1.788135055	4.761174954	0.042643058	1.581059577	0.262068507	1.177662681	1.142752986	1.790455839	2.868699467	0.050372267	1.873448895	3.8091866	0.060393237	4.423764013	7.464866153	6.136117107	0	0	0	0	0	2.931427356	0.481731748	3.052464284	5.007940605	1.319401272	4.383018373	6.097643991	3.01936739	6.176882864	0.933286784	7.411097593	4.732214144	0.06448981	3.710955672	6.880825029	0
TCGA-V1-A9Z7-01A	Tumor	1	2.483335844	4.417078668	4.883700423	4.997553823	4.011916831	5.591910222	4.499622442	3.081212945	3.033970361	0.13716858	2.285876412	1.569040476	2.342448809	1.949276267	1.089095225	3.66087916	0	0.485862684	4.773300209	0.227209145	1.23304089	5.977024953	4.608109212	0.688159225	0	0	0	0	3.831070428	1.360922662	4.133207232	5.872890178	2.571162604	6.62203904	6.007844549	3.852098552	6.747660144	0.391650581	6.745768022	5.097191879	0	5.363444129	6.378814675	0.051384201
TCGA-XJ-A83G-01A	Tumor	1	1.383233884	4.595197763	3.967543762	3.718314183	3.510429127	5.208613249	4.9667458	2.437892128	4.856261976	0.059495855	1.242864103	0.505217654	0.871671833	0.55210762	1.464953555	3.432436949	0	0.822325363	3.064333814	0	3.572374304	6.829504121	5.554762176	0	0	0	0	0	3.870433748	0.026509488	3.871536665	6.150769205	0.515930318	6.203346775	5.236781639	3.534677538	6.360025509	1.331102114	7.011392973	4.955634139	0	4.629592373	6.693960397	0
TCGA-2A-AAYO-01A	Tumor	1	3.065512865	4.184625211	4.594054748	5.1565371	3.672382228	5.207721129	4.524717953	2.520770208	4.178016421	0	2.174097939	1.426729288	0.178131441	1.074058497	1.992321806	3.372319024	0.095514853	0.167389867	4.019921706	0.058213006	1.448157205	5.946421043	4.891229938	0	0	0	0	0	3.669557243	0.818551713	3.753784839	5.770079162	2.878184364	6.13472105	5.201191922	3.590634458	6.546083937	0.185096823	6.412103614	4.691559885	0	4.904273711	6.154573161	0.049646785
TCGA-KK-A59X-01A	Tumor	1	1.413809409	4.12112757	4.305717751	4.244905543	3.301497092	5.607844896	5.885918513	2.738419534	4.984895812	0.141900508	1.47732853	0.300566438	1.11139837	1.038100404	1.086315543	3.625290195	0.126729262	1.199529719	3.442838462	0	2.803898495	7.236910736	5.235336307	0	0.034172309	0	0.036576109	0	4.642332654	0.162864826	3.947731323	6.202001305	1.342883228	6.481834974	6.075213231	4.096716067	6.708320679	0.883389218	6.937247468	5.222121854	0	5.347071444	6.39147289	0
TCGA-CH-5765-01A	Tumor	1	1.644562008	4.996435973	4.721093052	5.088337463	4.775971651	5.524164986	4.259082785	3.596816591	3.139396643	0	2.349755655	0.84313285	0.821826234	0.478243404	1.08503143	4.290574859	0	0.324603739	3.910637443	0	3.206499113	5.072799059	4.310171007	0	0.084555711	0.076824254	0	0.111974361	4.53576048	0.030684627	4.908209061	5.797014598	1.824989919	6.011333043	5.281079136	4.791507666	6.488829859	0.615228209	5.980033644	4.686613016	0.152579855	5.857512435	6.181625687	0
TCGA-VP-A87D-01A	Tumor	1	1.864065077	5.005087796	4.967232859	5.489680061	3.888317099	6.337811897	4.848535604	3.324869043	3.449200709	0	1.590948508	0.958569305	0.860306662	0.861795735	1.671213325	4.347596488	0.566369539	0.779070955	3.963872683	0	2.888926988	5.812486636	4.955425694	0.047072403	0	0	0	0	4.459117709	0.07538244	5.09878613	6.350460518	1.20443742	6.751440131	5.50233722	5.051789971	7.073757662	0.725852698	6.682225316	5.417769542	0	5.7143548	6.280766649	0
TCGA-V1-A8WL-01A	Tumor	1	2.36165874	5.179451478	5.027305027	5.233284219	4.188428858	5.632489456	4.409833714	2.997520668	4.097877087	0	2.932146808	1.650857322	0.981129157	0.766871311	2.116421656	3.257868495	0.072571645	0.638172808	4.390763903	0	3.257272398	6.090020712	5.534075635	0.050449723	0	0	0	0.100343955	4.39965674	0	4.056523518	5.800160662	2.696242971	6.461551695	5.533984369	4.233319503	6.615510836	0.580395617	6.58520827	5.062301608	0	5.39596585	6.373042496	0
TCGA-ZG-A8QW-01A	Tumor	1	2.87600685	4.255036313	5.086949297	4.452610848	4.124485994	5.530597389	4.776758376	2.55645069	2.335052667	0.020665462	2.704384275	1.351592991	1.824862013	1.544578256	1.854512754	3.318840247	0.269103746	1.144708495	4.313036613	0.244930147	3.720692045	6.376790266	5.138143334	0.050137592	0	0	0	0	3.906491425	0.180724857	3.755957455	5.872115841	2.315484763	5.536670879	5.987643229	3.930902415	6.71655854	0.49581583	6.715432986	5.120877096	0	4.64650542	6.331960246	0
TCGA-EJ-7785-01A	Tumor	1	3.846117975	5.805569143	5.836714837	5.867023004	5.595526696	6.111395102	5.168779002	4.381832675	4.886917173	0.038915707	3.756421305	2.692570973	1.933090747	1.032770175	1.898454423	4.586430501	0.045980023	0.396137926	5.354736043	0	5.246003409	5.093424139	4.803184079	0	0	0	0	0	4.705641224	0.457691675	5.506816237	6.290855779	3.197006437	6.464301877	5.840176003	5.318017566	7.061700007	0.142256014	6.127107323	5.490710362	0	6.129900506	6.575315634	0
TCGA-VN-A88R-01A	Tumor	1	1.86828378	4.572877751	4.536831139	4.193712729	3.778274603	5.36176053	5.777877772	2.806940036	4.21860826	0.01965727	1.290005297	0.113678811	0.671528202	1.054665893	1.416776568	3.626643681	0.068666199	0.808177387	3.166234381	0	1.616570145	7.140719018	5.639781392	0	0	0	0	0	4.656297442	0.283968657	3.926779542	6.440981972	0.518656078	6.535132293	5.745731862	3.823305742	6.655880405	1.241782921	7.11855692	5.090533749	0	4.81790534	6.451169653	0
TCGA-G9-6384-01A	Tumor	1	2.5816438	5.41417989	5.365061896	4.817034199	4.97314434	6.160728201	5.007001476	3.574792561	3.244477829	0.178854837	2.973206887	1.676329857	1.586857738	0.919163066	1.184542668	4.236557016	0.186420241	0.060049378	4.476577553	0	4.265946874	5.319464876	4.61091724	0.027197105	0	0	0	0.054525246	4.592032095	0.167502818	4.987345033	6.0223203	2.100227467	6.659596639	5.614383893	4.693764282	6.822506295	0.207254484	6.242186805	5.161923721	0	5.674909791	6.705751357	0
TCGA-V1-A8MK-01A	Tumor	1	2.220102734	5.111468833	4.648566838	4.893629313	4.450881029	5.718018051	4.571969687	2.792942435	4.423975831	0.04485281	3.169207009	2.376737784	1.406905751	1.616520285	1.439732924	3.602759666	0.052975244	0.758275268	4.708657091	0	4.922790937	6.268192111	5.118819913	0	0	0	0	0	3.917494258	0.096999937	4.442185324	6.121340547	2.840882543	5.904135004	5.540665981	3.90959372	6.72276986	0.780831637	6.664507496	4.943754829	0	5.353019357	6.633995493	0.054172655
TCGA-ZG-A9L9-01A	Tumor	1	2.296653027	2.869989833	4.36351745	4.69005955	3.594669268	5.337805424	3.694114011	2.556777237	2.265583995	0	2.367321618	1.838167604	0.540215996	2.017093406	0.52998432	2.907913861	1.442627081	0.106649835	4.487359574	0	2.90402409	6.961728091	4.860374332	1.161407676	0.027864084	0.098530702	0.029828715	0.073339744	3.477268999	0.169943073	3.676541743	5.458576754	2.13131439	4.797161247	5.715217151	3.502651383	6.333660257	0.945839142	6.492013921	4.62946131	0	4.563968743	5.88005589	0
TCGA-ZG-A9LY-01A	Tumor	1	3.129499099	4.490415327	3.904199753	4.598229576	4.260743857	5.753593131	4.528703399	3.203496328	3.742823807	0.014360434	2.423892012	1.736177546	2.141567699	1.522639018	0.83413797	3.62204457	0.14618323	0.52416504	3.90834952	0.060416327	4.824755455	6.026995189	5.034454663	0.034948809	0.199716744	0	0	0.06987963	4.17265874	0.14502911	4.603302624	5.820099797	1.997262809	5.645343636	5.554676419	4.451538157	6.947290005	0.328757142	6.246006124	5.163323254	0	4.859035637	6.4214777	0.05153164
TCGA-2A-A8VL-01A	Tumor	1	1.861375606	4.818336353	4.083256885	4.439774974	3.775576007	5.355850409	3.991796243	2.111270391	4.456371485	0.220022719	1.893979186	1.103442112	0.706861325	0.641334056	1.155625917	3.339337809	0.197052598	0.573887634	3.485366083	0.062150649	3.700896341	5.962586713	5.042299616	0	0	0	0.113510298	0	3.493100407	0.038736279	3.960095345	5.771265885	1.41180642	6.101739902	5.078578633	3.87447474	6.221615709	1.118247969	6.62000393	4.857524431	0.066363711	5.040233201	6.168248695	0
TCGA-EJ-5522-01A	Tumor	1	3.238664258	5.891224295	6.106208012	5.805405572	5.472374555	6.27074541	5.55758611	4.241230539	4.08460398	0.069257352	3.138742899	2.363735676	2.350654505	0.603900007	1.070017684	4.736084287	0.196123967	0.163044308	4.444045998	0	4.426837523	5.42094537	4.411569912	0.084431437	0.064354699	0	0	0.057501242	4.719227237	0.394061097	5.446919227	6.098017546	2.597208815	6.594731311	5.325444001	5.076265907	6.954975283	0.246577013	6.144463625	4.951282625	0	6.255520404	6.438304602	0
TCGA-EJ-A65E-01A	Tumor	1	1.816598563	5.07141874	5.263363459	4.813042633	4.220245381	5.735266404	5.169379708	3.005633987	5.107311712	0.016536225	1.974193981	1.616718239	0.656956643	0.393246037	1.861809966	4.206804196	0.317044001	1.389434593	3.559815605	0.069404588	3.867521116	6.294600191	5.231875167	0	0	0	0	0	4.549288967	0.126181199	4.477523703	6.121650759	2.377473726	6.754650259	5.687208515	4.406797741	6.607601122	0.963719424	6.473202838	5.26211182	0	5.56401213	6.800326122	0
TCGA-EJ-A7NK-01A	Tumor	1	2.856383495	4.611652898	4.593360676	4.526332924	4.410879726	5.565808291	4.32374954	2.885765704	5.077661834	0.018666717	2.989255846	1.92665421	1.996812546	0.738659213	1.405933496	3.678008256	0.127697518	1.714271305	4.403150966	0.078164813	5.438399226	6.199821936	5.199871035	0	0	0	0	0.090322296	3.737025599	0.186083351	4.284392623	5.875240752	2.629072888	5.467365807	5.529744136	3.765555605	6.513873362	0.888653678	6.624738095	5.165779558	0	5.019461818	6.724039287	0.066729911
TCGA-EJ-5496-01A	Tumor	1	1.981547874	5.65528913	5.635776386	5.304279599	4.926717215	5.67866857	5.174441717	3.78224791	3.229686874	0.018442254	2.243622907	1.822594544	1.431310344	0.432632176	1.471833658	4.375203227	0.126217806	0.190117073	4.056774533	0	4.108141828	5.216022306	4.525344075	0	0.067275693	0.119699743	0.036423874	0.089262356	4.627259532	0.04823789	5.146622062	6.018591879	2.037933378	6.165952275	5.10074278	4.683959794	6.768305726	0.242276011	6.191139814	5.071756551	0	5.779600992	6.453870113	0
TCGA-HC-7081-01A	Tumor	1	3.200146239	5.133816489	5.250061724	5.33759059	4.768958821	5.762114795	4.707460326	3.777705623	3.892518869	0.020142344	2.994646919	1.606210154	2.419091522	1.662455948	1.021706887	3.96114068	0.721988145	0.329471781	5.396497417	0.37910097	2.815162774	5.727628222	4.54443436	1.408269698	0.24194615	1.38248349	0	0	4.640423066	0.604266461	4.662289744	6.149229317	2.795177403	6.153717905	5.77988812	4.444788572	6.741003518	0.163368775	6.18648235	5.128855294	0.089871232	5.873940648	6.567535902	0
TCGA-EJ-7315-01A	Tumor	1	3.570524946	4.80803036	5.718575208	5.144069495	4.613685278	5.847458076	5.031140922	3.771599376	1.977797542	0	2.351258123	1.321417457	1.395249523	1.979189051	0.651389671	3.965783718	0.040048153	0	4.588403163	0.048049275	2.609526482	5.756214271	4.44319146	0.107914248	0	0	0	0	4.097427265	0.323348172	4.892799559	6.109720679	2.670697411	6.436693369	6.11664943	4.183572051	7.144216218	0.153925376	6.699370357	4.954052372	0	5.739368309	6.325674756	0
TCGA-HC-7748-01A	Tumor	1	3.163586049	5.95203505	5.768433437	5.613071278	5.245559601	5.984520863	5.205329128	4.14026005	4.970781847	0.066983295	2.904263163	2.16574537	1.51363972	1.792404559	1.091788386	4.420411376	0.116942155	0.17642508	4.609392729	0	4.061285322	5.574783989	4.876003129	0.027741285	0	0	0	0	4.830665888	0.801682361	5.253788593	6.353061025	1.93317442	6.449926564	5.417719562	5.000858595	6.935099472	0.211149286	6.243796663	5.306182617	0	5.989043731	6.744855657	0
TCGA-KK-A8II-01A	Tumor	1	1.198892102	5.465984852	5.496140593	4.980874706	4.627091649	6.340176166	4.869893984	3.241994183	5.137186752	0	0.952257213	0.263446226	0.554699285	0.684804316	2.107801954	4.338851971	0.050656968	0.839264432	3.069004012	0	1.909151027	5.726864093	4.984067752	0.035133847	0	0	0	0	4.65659859	0.074724445	4.721823239	6.226454951	0.502670916	6.635934206	5.388517786	4.820388651	6.774548655	0.330331858	6.327912799	5.384041363	0	5.650575025	6.53616535	0
TCGA-J9-A8CK-01A	Tumor	1	2.177623353	4.472656712	4.286676421	4.587329912	3.611608268	5.334315253	3.746918045	2.866513167	4.589807421	0.079113076	2.690672125	1.404294898	1.711649051	2.378308354	1.752238277	3.574956694	0	0.866213721	4.832904561	0	3.581936187	6.386646064	5.110872432	0.186713874	0	0	0	0	3.651660502	0.545314302	3.789997961	5.73225569	2.040898138	5.476306617	5.615910155	3.873492318	6.278919803	0.642309428	5.955169656	4.917544012	0	4.574475326	6.29261749	0.048447259
TCGA-EJ-5502-01A	Tumor	1	3.286853424	5.515834108	5.361121221	5.010020361	4.955080421	5.92761971	4.838820464	3.807723267	4.616846991	0.076037907	3.03225433	2.275191751	1.617850445	0.955924565	1.975440326	4.189561594	0.132446825	0.360554831	4.964073705	0.041131864	4.736276285	5.66832576	4.907878761	0.047068887	0.035766099	0	0.019267229	0.22380226	4.525962327	0.392732886	4.915955102	6.318376463	2.953711669	6.098419707	5.703936352	4.336510047	6.857543087	0.509001883	6.532181391	5.253039825	0.086584559	5.914160433	6.797054644	0.035048688
TCGA-HC-A76X-01A	Tumor	1	1.177406957	4.702444514	4.838027866	4.677909723	4.25779966	5.534311767	4.495922951	2.778252175	5.210980672	0	1.592660904	0.914130073	0.406757192	0.474351263	1.696634747	3.756296763	0	0.334962812	4.024051697	0.043504686	1.826809088	5.599698934	4.660315951	0.025103849	0	0	0	0.050365044	3.699105381	0.013587867	4.240612248	6.17563021	1.821995518	5.944729056	4.958208164	4.399843993	6.504799626	0.242703378	6.513336133	5.133936848	0	5.081754278	6.352328645	0
TCGA-J9-A8CM-01A	Tumor	1	2.38087661	3.985732449	4.73040041	4.666286505	3.933722779	5.416576003	4.030052104	3.122858355	1.896674542	0	2.860549131	2.092952471	1.119520184	1.729542339	1.771592369	3.390913372	0.248462241	0.393605171	4.84834073	0	3.279280668	6.204041538	5.149992735	0.175870394	0	0	0	0	3.649131318	0.274623294	4.274914917	5.897718928	2.793504278	5.925863901	5.173267642	3.976705994	6.835178555	0.202075607	6.898446406	5.175626752	0	5.013226978	6.945741713	0
TCGA-KK-A7B0-01A	Tumor	1	2.801472136	4.234864312	3.526882802	3.759381332	2.969831261	4.850233388	3.985103838	1.480676828	3.316405979	0	0.985989011	0.637964944	1.852490209	1.222023188	0.878875205	2.712061965	0	0.496549502	3.512689786	0.157693598	3.605243022	7.254621054	5.606073922	0.062327954	0	0	0	0	2.534456658	0.067091018	2.671763519	5.616599949	2.379395181	4.520879362	6.068637652	2.821982703	6.164922419	1.035350799	7.329131433	4.408075456	0	3.684842447	6.785908239	0
TCGA-J4-A67T-01A	Tumor	1	2.14120348	4.637597555	5.139646132	4.819567944	4.222220475	5.693922232	4.286430148	3.185805747	4.194200776	0.073191337	3.61916099	2.151134831	0.764053184	1.678256174	1.365805361	4.13153823	0.199041459	0.767847072	4.570647422	0	3.597898116	6.023366648	5.487940268	0	0	0	0	0.07263636	4.048899904	0.168365636	4.557055424	6.077900075	2.076087955	5.647005899	5.08425125	4.182723371	6.448284685	0.373921891	6.571496397	5.073913705	0	5.193911526	7.100644426	0
TCGA-HI-7168-01A	Tumor	1	2.032389625	3.674937761	4.868542955	4.774243578	4.323037996	5.908883669	3.78574408	3.217066704	2.632890602	0.12629107	3.236213653	2.337658664	2.343190327	2.828125763	0.381853169	3.788618805	0.217275355	0.289931786	4.915507753	0.091103069	3.048758199	6.682138847	4.850537923	0.078692662	0	0.206380214	0.021694842	0	4.03827189	0.403130641	4.382984744	5.86247654	2.950766697	4.895164395	5.817574204	3.956655986	6.482817417	0.644740489	6.323189217	4.946245144	0	5.223437163	5.706293307	0.151667676
TCGA-KK-A59Y-01A	Tumor	1	1.916524487	4.713472254	4.393530017	4.311622994	3.740400752	5.804893012	4.663254476	2.673758154	4.421066742	0.037920907	1.481292732	1.373858097	1.094666573	1.315026923	0.746873944	3.340015465	0.306368504	1.209256441	3.099870606	0.227483273	2.275329278	6.582940102	4.933802219	0	0	0	0	0	3.241151301	0.297205561	4.581607157	6.141981897	1.113595082	5.928359647	5.749892781	3.308129564	6.531779905	0.648758639	7.019409154	5.155964203	0.085260014	5.1686887	6.223127633	0
TCGA-Y6-A9XI-01A	Tumor	1	1.775688782	4.727035912	5.126170806	4.760162955	4.433771868	6.347905072	5.077058737	2.939614636	5.116542501	0	1.524307745	0.694113822	0.598696148	0.392057784	1.211846061	4.37941484	0.126771683	1.56435076	3.507433686	0	2.570331771	6.338117321	5.196031316	0	0	0	0	0	4.504589417	0.02443109	4.827079871	6.682902822	1.050552128	6.271293159	5.617294408	4.389374769	7.002737219	0.633279083	6.871799076	5.584077777	0	5.708019426	6.534616362	0
TCGA-V1-A9OY-01A	Tumor	1	2.492451521	4.523111515	4.954712252	4.740195658	4.243776225	5.672993632	4.198487133	2.743099029	4.179403083	0.051406644	2.304332628	2.190567614	1.231058801	0.791078017	1.760424412	3.565218605	0.174912483	0.654135299	4.486976645	0	3.924426909	6.402516419	5.18895155	0.042137921	0	0	0	0	3.974494869	0.045382258	4.366771026	5.911511958	1.934216326	6.115186999	5.754240557	4.097161354	6.582321098	0.532904585	6.853587274	5.176534638	0	5.173348312	6.492512292	0
TCGA-KC-A4BL-01A	Tumor	1	2.981611035	4.620741794	5.096308779	4.907327643	4.69474748	5.855901472	4.650387725	3.58132751	4.958522693	0.080693563	3.382946589	1.889247977	2.021917843	1.506712808	1.795869696	4.156502086	0.057806322	1.304281743	5.043634476	0.069271059	5.690573935	6.360715095	5.258886516	0.079159742	0	0	0	0	4.777863516	0.105701365	4.781222262	6.172881434	2.997635135	5.819162264	6.077769539	4.358724528	6.687604264	0.40822797	6.619776599	5.36707203	0	5.361236294	6.799277275	0
TCGA-YL-A9WK-01A	Tumor	1	2.033364551	4.363697669	5.004815729	4.751694647	3.739488854	5.567142559	4.256799211	3.041913694	3.935720242	0.081303748	2.936426571	1.45010492	1.563459055	1.209868386	3.008051805	3.808284518	0.048700946	0.990851473	4.594157262	0	1.666946331	5.973392955	5.041925657	0.191692837	0.025632513	0	0	0	4.022766391	0.532948437	4.289890972	5.423790293	1.900572881	5.501753777	5.553042307	4.045776371	6.409714746	0.469397691	6.203760989	4.887779176	0	4.881226673	6.028989294	0
TCGA-EJ-7788-01A	Tumor	1	2.276566372	5.445774552	2.998237636	5.324359842	4.944476982	5.837176763	5.006838038	3.85468717	3.707545854	0	2.916863089	2.95317517	0.787113407	0.993075022	1.554615066	4.257012176	0.171175314	0.154729746	4.805600922	0	2.323436455	5.582275561	4.720127116	0.120220396	0.046682243	0.083517338	0.025191631	0.062082416	3.998475587	0.370504345	5.001816558	6.275396516	3.10876874	6.626990226	4.9286999	4.682321157	6.759842843	0.105121866	6.163208103	5.140495194	0.165504981	5.953603769	6.431024046	0
TCGA-XK-AAJ3-01A	Tumor	1	1.77813259	5.130217294	4.780152005	4.908819292	4.061577623	5.752551965	5.437924922	2.736302504	3.643278305	0.156415363	6.860082343	0.542240603	1.075043217	0.951434623	1.995288027	4.273715658	1.30150731	1.103860567	3.913538677	0.068954671	1.567301879	6.655961514	5.671042919	0	0	0.387371376	0	0	3.860610581	0.222131851	3.905795244	6.444809577	1.208120327	6.465622012	5.790402625	3.624098869	6.77235499	0.983002815	7.283601229	5.119752897	0	5.312584903	6.597089493	0
TCGA-G9-6342-01A	Tumor	1	2.161240682	4.747092268	4.927738605	4.645762538	4.19577256	6.055583096	4.665926713	2.959448481	4.132374205	0.026014558	2.318144323	1.683023056	1.607980339	1.196224964	1.29066854	4.043741682	0.368426794	0.583073015	4.196918472	0	3.984941884	6.063295482	4.913603696	0.031818699	0.024147327	0	0	0	4.310851764	0.084214523	4.659903788	6.124434764	2.043730375	6.675192449	5.675851644	4.265259485	6.790103605	0.271298672	6.630962404	5.1909437	0.058789769	5.501610947	6.860120396	0
TCGA-EJ-5516-01A	Tumor	1	2.491338502	5.148052838	5.831249712	5.447406863	5.461087355	5.857399743	5.51206691	4.515252507	3.444702512	0.069594995	3.725658813	2.199571972	1.997267804	0.978342043	0.918461197	4.434225907	0.061987732	0.124571084	4.542632056	0	4.786607072	5.046912567	4.319490654	0.04304402	0	0	0	0	4.884059332	0.353390325	5.471760757	5.729708548	2.203794955	6.708764631	5.542513295	5.032438861	6.918603426	0.049801428	5.622042655	4.725932008	0	6.106385738	6.425020513	0.063384417
TCGA-EJ-5501-01A	Tumor	1	2.947859277	5.269269375	4.093342151	4.607880417	4.62005662	6.214511165	4.917484879	3.273994609	3.355512728	0.098477881	2.219039223	1.701139014	1.453100016	0.828491766	1.371491155	4.084454422	0.496469248	0.40939393	4.202613877	0.039075699	4.344947375	5.645401974	4.773952684	0.130206035	0	0	0.018297133	0	4.405200763	0.094764871	4.723097393	6.298270595	1.934987374	6.482268125	5.666330432	4.203465995	7.026213495	0.56037477	6.811403331	5.280551935	0	5.734742619	6.920875299	0
TCGA-KK-A8I9-01A	Tumor	1	2.749204627	4.602786986	4.947788748	4.561472615	4.020134128	5.794257701	4.303820893	3.026702111	4.553110461	0.103382218	3.650010872	1.967312675	1.999541331	1.714147866	1.206142485	3.788039258	0.062115397	1.303673596	4.337581191	0.145175255	3.442388965	6.879754352	5.660546663	0.085014267	0	0	0	0	4.062922405	0.218612262	4.167183269	6.409132531	2.960277758	6.075548752	5.863977878	4.128571113	6.761851597	1.267747771	7.105232109	5.193126425	0	5.028089215	6.411378298	0
TCGA-EJ-7786-01A	Tumor	1	2.203400719	6.150162396	5.276682881	5.394042466	4.809194337	5.911632776	5.340387106	3.822902736	4.090529173	0.028104317	3.008005651	2.292490023	0.476571527	0.896427827	2.524140276	4.206748266	0	0.384175076	4.806280831	0.059422932	3.936521406	5.663095616	5.020728354	0	0	0	0	0.068734308	4.367978632	0.348167177	4.66214205	6.063987119	3.836347153	6.45312866	5.498818242	4.274829258	6.946963936	0.561019698	6.460245312	5.102175321	0	5.962124238	6.811817943	0
TCGA-EJ-5532-01A	Tumor	1	2.30602854	6.36008693	5.597033508	5.445548738	4.936371381	6.034922261	5.682739156	3.797382535	3.953025209	0.012782232	2.986479879	3.522911697	0.911009581	0.488678125	2.319148865	4.152157451	0.044914667	0.04611156	4.216311744	0	2.992636878	5.768008725	5.105504092	0	0	0.083847892	0	0	4.790865418	0.066316029	4.601746222	6.269965664	3.301629295	6.830068339	5.50375334	4.62195482	7.155549049	0.203873143	6.483949884	5.314340268	0	6.153665336	6.773499231	0
TCGA-HC-7210-01A	Tumor	1	3.315282122	5.330955274	5.186892139	5.324424792	5.093720405	5.720623842	5.547844972	3.92731608	4.576950844	0.026676396	3.123653927	1.863755665	1.514402041	1.625488019	1.896741357	4.289392599	0.221303066	0.36677532	4.677549676	0.056434593	4.683836078	5.802767485	4.451564912	0.095746159	0	0	0	0	4.663563388	0.479835582	4.90965837	6.353765083	2.290636029	6.581969059	5.661733492	4.432830515	6.889668737	0.369364276	6.395664744	5.479185383	0	5.990735104	6.696385606	0.094697751
TCGA-XQ-A8TB-01A	Tumor	1	2.140863435	5.242773924	4.923012464	5.276459167	4.442231237	5.548071777	4.347763649	3.273359872	4.748312061	0.159842252	2.789203818	1.34987541	1.475268786	1.985322802	0.799809042	3.886834567	0.155157282	0.23256991	4.313047436	0	2.885984344	5.54937298	4.533264418	0.209951686	0	0.099796169	0	0	4.2106971	0.293019106	4.643134772	5.889696993	2.395349074	5.731803222	5.265081451	4.444220278	6.28314912	0.240825751	5.642126029	5.067281602	0	5.470868455	6.098061561	0
TCGA-HC-A6HY-01A	Tumor	1	1.541817277	4.243103498	4.536347436	4.186895677	3.522902133	5.453040213	4.037339295	2.181744177	4.825191888	0.015084631	1.03011856	0.461400737	1.134308966	0.432085521	1.551964846	3.418644034	0.291706821	0.229731037	3.668120948	0	3.15779191	6.626867665	5.42129103	0	0	0	0	0.073333553	3.553400957	0.019900074	3.663035324	5.974525199	1.229447971	5.662292293	5.502437477	3.857097375	6.510438413	0.592571297	7.19530713	4.833232203	0	4.516258559	6.767042263	0
TCGA-J9-A52B-01A	Tumor	1	2.727271048	4.371146318	5.154066164	5.392739037	4.13495977	5.830959601	4.107941446	2.868206533	3.700475797	0	2.325518192	0.741361894	1.349987887	0.953807087	1.446616735	3.901513411	0	1.006600178	4.43460897	0.080884655	2.857346703	8.13703671	5.526955729	0	0	0	0.038166168	0	3.078224069	0.36198609	4.708925504	6.548957038	1.057736492	5.980920827	6.738792079	4.157899357	7.116623381	0.42770968	6.768092657	4.990061644	0	5.141337851	7.089521439	0
TCGA-EJ-A7NM-01A	Tumor	1	3.6532498	4.195346407	5.064669226	4.41337146	4.240759618	5.768998741	4.38084214	2.849123372	6.849487042	0.045142204	1.684211595	1.258796774	1.261510346	1.084023019	2.256061347	3.692894844	0.154378092	3.28372211	4.309055744	0.125108221	2.520260069	6.552887503	4.861116536	0.073052387	0	0	0	0	4.054240624	0.171213333	4.608957292	6.02056054	1.649998086	5.765222562	5.904645284	4.210197319	6.891400397	0.164105574	6.76697616	5.128745505	0.068239352	5.182358903	6.384261097	0
TCGA-ZG-A8QY-01A	Tumor	1	2.067035477	4.018772684	4.485447589	4.260963665	3.51210704	5.598564674	5.140299993	2.938153906	3.428221012	0.03590009	2.507003135	1.506073927	1.99606913	1.319940686	0.44902434	3.807018032	0.083637959	0.419178678	4.336093901	0	2.870285979	6.254483471	4.365660244	0.02939876	0	0.079258597	0	0	4.023285523	0.933625176	4.069729495	6.091045544	2.012388868	6.366913532	5.735263051	3.566305074	6.510587145	1.16445545	6.319986244	4.815557225	0	5.074970468	6.076971557	0
TCGA-J4-A6M7-01A	Tumor	1	1.549282043	5.26949701	5.261679488	5.12515713	4.717052441	6.108054456	4.775073642	3.143709456	4.7242107	0	2.860169291	1.904100204	0.099177638	0.429243188	1.964255967	4.18028514	0	0.251370474	4.783566799	0.062940843	2.705817646	5.925121565	5.106093198	0	0	0	0.058608109	0.072789696	4.432798106	0.077426921	4.608843907	6.18154885	3.03214175	6.154884826	5.416476763	4.580588009	6.858545151	0.122942196	6.553449016	5.09584763	0	5.486464848	6.453996765	0
TCGA-KK-A8ID-01A	Tumor	1	1.824723495	4.944343847	5.097653031	4.850833251	4.125851976	6.143143366	4.885826631	3.405960163	5.83930102	0.014376424	0.929303069	0.083859122	0.495641698	0.861276046	1.049469257	4.061280106	1.047937752	0.328658323	4.519519043	0.118531144	4.163087514	6.682777368	6.04508187	0.167023286	0	0	0	0	5.070431589	0.037688409	4.628776492	6.524012312	0.26124756	6.498887967	5.106344994	5.079812173	6.444871584	0.912670099	6.751535254	6.221425857	0.064585034	5.966382933	6.123458251	0.051588288
TCGA-G9-6498-01A	Tumor	1	1.682730905	2.657248053	4.186702288	3.436956491	2.810793172	4.553791	3.406291248	1.782768415	3.410575886	0	2.882344929	0.807679157	0.067077068	1.51031967	1.68525516	3.09524245	0.07829828	0.216981529	4.134864989	0.031913307	1.362882797	6.086608516	4.561080849	0.018383907	0	0	0	0	3.179875133	0.124165829	2.976462154	5.075380981	2.150953715	4.840851823	4.967456662	3.162277707	5.701477816	0.162184533	5.659034329	3.711668701	0	4.298675964	5.667297615	0
TCGA-V1-A9ZK-01A	Tumor	1	2.333849764	5.737957355	4.796368408	5.423885776	4.418042941	5.808666563	5.465324067	3.231482222	4.822783995	0.053468648	2.365490183	1.438876376	1.807680655	0.727424493	1.03926915	4.183087592	0.223673642	0.550958586	4.075880313	0.05707446	4.572579076	6.284562412	4.926340213	0	0	0	0	0	4.152709928	0.120768041	4.611451304	6.356105405	1.735661427	6.765481273	5.818744324	3.939238199	6.782558094	0.740550148	6.480215381	5.207088524	0	5.695523193	6.680514987	0
TCGA-EJ-7781-01A	Tumor	1	3.330759069	7.047080077	5.748043724	5.788855378	5.185222847	5.959433885	5.481726057	4.129287964	3.771876832	0.041184914	2.814210317	2.44918559	1.170727791	0.523356228	1.190860741	4.398578774	0.388131254	0.276640004	4.693101323	0	4.183472012	5.48888257	4.979114313	0.033737677	0	0	0	0.067485973	4.601205454	0.189428699	4.962347787	5.988185393	2.904614839	6.592846897	5.695668012	4.81364989	7.399281766	0.497327423	6.210581762	5.224014705	0	6.313739491	6.715864276	0
TCGA-G9-6353-01A	Tumor	1	2.249711067	4.410107334	4.5691782	4.591970521	4.152699431	5.552603183	4.217626228	2.458041479	3.858102617	0.032383727	2.704871083	2.504046218	1.168368755	1.020328797	1.340262302	3.245936589	0.111915528	0.568780539	4.886014522	0.045931018	4.629232258	5.955999926	5.151145927	0	0.020112173	0	0.063661973	0.201834693	3.536514874	0.056578503	4.137186874	5.965781348	2.60712281	5.395322371	5.822506346	3.598338866	6.650230805	0.755585648	6.986304954	5.007955749	0	5.117325769	6.799473085	0.03914766
TCGA-J9-A52D-01A	Tumor	1	0.620785021	7.005989375	5.377684902	6.017966548	4.197177289	5.393493978	4.899540809	2.987875003	4.071399232	0.033045252	0.691864556	0.157543214	0.424909038	0.316045742	1.005216733	3.924570524	0.114138857	0.172278795	2.842495993	0	0.785760482	6.120725758	5.276138412	0	0	0	0.032839563	0	4.26619355	0.04350844	4.196632696	6.325584856	4.324727364	6.697345631	5.503762401	4.098895129	6.861626717	0.445988071	6.06570253	4.89014613	0	5.663363793	6.617667251	0
TCGA-EJ-A46F-01A	Tumor	1	1.139501481	3.827230536	4.439008902	3.720268938	3.152720501	5.097329068	3.578524385	1.75505266	3.552925905	0.017023297	0.336519535	0	0.558144161	0.950124869	1.298393202	3.686214007	0.224910808	1.34357672	2.959485508	0.139453172	1.361311513	7.920453414	5.032116883	0.267427209	0	0	0.033637438	0	3.236321557	0.229628877	3.877641439	5.387677879	0.304837778	5.305999052	5.506357838	4.121197691	6.261858967	0.382577605	7.349274746	4.226801174	0	3.939031907	6.48921861	0
TCGA-ZG-A9LB-01A	Tumor	1	1.832087581	3.512393685	3.804619537	3.812541288	2.492781737	4.983420443	3.475725048	1.68040326	2.726788329	0	1.579627368	0.739926574	0.79714789	1.684048153	1.488294418	3.047599166	0	0.748111004	3.996279431	0.072257356	2.960916631	6.024387094	4.582512177	0	0	0	0	0	3.743584815	0.110199228	3.189337972	5.129375912	1.379635381	4.500963237	4.791323806	2.660948706	5.726578243	0.140717313	5.889540941	4.470191673	0	3.964757184	5.696521565	0
TCGA-KK-A6E3-01A	Tumor	1	1.886728813	3.88606255	4.274327741	3.986440926	3.323953161	4.990938352	3.913572359	1.809326289	3.457551095	0.015839381	2.266528194	0.711706286	1.589004563	0.765669331	2.455177825	2.767941801	0.10896436	0.588433011	4.194754808	0	3.242577331	6.929907825	5.5933106	0.076038192	0	0	0.031310532	0.149957525	3.192686694	0.020894023	3.353228241	5.330820316	3.016492302	5.357065592	6.169513104	2.935445736	6.400140531	1.32556646	7.35194032	4.484531389	0	4.460121874	6.812431401	0
TCGA-G9-7519-01A	Tumor	1	1.28917262	5.349063447	4.120603353	4.755012525	3.58436023	5.308589523	4.485189393	2.359518426	3.159780194	0	2.098395356	0.790162706	0.742956852	1.540903807	1.394357794	3.090107162	0.161254181	0.085058071	4.271147826	0	4.265997693	6.028552276	4.389710972	0	0	0	0	0	3.646182009	0.178793887	3.648853468	5.920227033	3.68781064	5.735423764	5.389374233	3.143611525	6.6738003	0.130413097	6.096501168	4.465970583	0	5.173331621	6.368248676	0
TCGA-KK-A8IM-01A	Tumor	1	2.91323686	5.241837643	5.171798629	5.15376676	4.586845698	6.07880655	4.654758431	3.241916971	4.552576086	0.016543686	2.470842987	1.741315155	2.15347273	1.080399418	0.894922156	4.095457045	0	0.97679465	4.240011294	0	4.218943458	5.884042478	4.990854283	0.079346834	0	0	0	0	4.148150692	0.400590918	4.715648144	6.206551313	2.196942613	6.389730058	5.194388604	4.525432006	6.696589713	0.478629254	6.461142181	5.339182697	0	5.567811614	6.385777059	0
TCGA-M7-A71Z-01A	Tumor	1	0.68306547	4.035946016	3.215054046	3.863613973	2.920259293	5.379433929	3.490121263	1.514358933	4.472559021	0	0.359494418	0.076663065	0.332968426	0.581553912	2.970839698	2.785446005	0	0.502444384	2.651764567	0	1.625450458	6.380450462	4.87471386	0.09376976	0	0	0	0	2.562180129	0.034406974	3.637827595	5.676618766	0.209563913	5.152376499	5.774681068	3.769143636	6.351455541	0.627760966	6.054354496	5.013908938	0	4.385986088	6.571189038	0
TCGA-G9-6378-01A	Tumor	1	1.546915695	3.820495397	4.127563954	4.891034808	3.99700672	5.243307194	5.169113941	2.507008865	2.012856928	0	2.724404614	2.587967689	1.158775169	1.078195867	2.354367543	3.487046971	0.318905386	0.262596565	4.652077415	0.060074339	3.247137072	5.665180484	4.203922338	0	0	0	0	0	3.831354636	0.290927219	3.933736323	5.257017238	3.324088385	5.485453591	5.315080532	3.306482847	6.37515091	0.190756627	5.902081712	3.92454046	0	5.046038356	5.981536454	0.051239056
TCGA-VP-AA1N-01A	Tumor	1	2.490761059	5.047609451	4.69263771	4.933670187	4.093043612	5.412504519	4.381561743	2.792715651	4.898881519	0.011416501	2.322532454	1.020552652	1.040495425	1.946844105	1.113979711	3.318314977	0.293771363	0.231391409	4.759040108	0.04818682	4.77900461	6.508360796	5.081956148	0.027824683	0	0	0	0.055771355	3.633879463	0.144025835	4.251193446	6.217306977	2.480593315	5.986021453	5.857101127	3.564353817	6.427251799	0.345973894	6.727138811	5.383024384	0	5.27763678	5.965080631	0
TCGA-HC-8266-01A	Tumor	1	4.302242568	5.108043985	5.205301862	5.276031551	4.844951001	5.850143245	4.597672708	3.673703724	4.17338196	0.101958193	3.153820867	1.700722855	2.07440003	0.865095777	1.652588949	3.935119404	0.67333736	0.938317833	4.736130653	0.063121047	4.902517175	6.446831081	5.17273465	0.036527808	0	0	0	0.332850416	4.361623632	0.238434053	4.664219272	5.694290229	2.392590869	6.118715965	5.747068393	4.100477692	6.822417559	0.199988825	6.403993219	5.208464206	0	5.480963177	6.800375567	0
TCGA-V1-A8X3-01A	Tumor	1	2.469236866	5.427583579	4.740303028	5.695474005	4.516178469	5.831687707	4.740803585	3.405861775	5.13330288	0.046678981	3.110587599	2.160877687	0.687716232	0.995056963	1.99338411	4.348334196	0.433544435	0.44364813	4.845109352	0	3.128676714	5.999573429	5.081607097	0.038251398	0.029044687	0	0	0	4.842338855	0.619124454	4.484055518	6.197306724	3.246970002	5.933045665	5.254867712	4.364820639	6.958292461	0.553258978	6.630350334	5.31885136	0	5.372631058	6.809487429	0
TCGA-V1-A9ZG-01A	Tumor	1	1.689853338	4.192311853	4.928181805	4.756341214	4.15083878	5.792692784	4.813336985	3.114849724	3.593086238	0.013032208	2.2845546	1.639181804	0.970531841	0.752860862	1.817486123	3.948149135	0.175011623	0.320049132	4.812819192	0	3.401623963	6.186563525	5.041113271	0	0	0	0.051118883	0	4.588220011	0.147851553	4.518422338	6.184615635	1.703340929	6.874898633	5.958295071	4.556847698	6.760521226	1.25876843	6.708798274	5.363183921	0	5.452958552	6.483309492	0
TCGA-XK-AAIR-01A	Tumor	1	2.947972827	4.55908407	5.113903192	5.777776203	4.48405703	6.017346335	5.3428576	3.261305516	4.165053424	0.015822184	2.841986348	2.851332939	2.116147886	1.023212157	1.333632527	4.184221868	0.393386083	0.487949693	4.46197243	0	4.776132336	5.695933888	4.791706526	0	0	0	0	0.076844478	4.798583627	0.196255637	4.760858398	5.851908873	2.782828298	6.65111489	5.749598658	4.102359243	6.885188358	0.286207898	6.336702806	5.121903512	0	5.611687452	6.651647461	0
TCGA-EJ-A8FO-01A	Tumor	1	2.336940142	5.162496383	4.899674329	4.783943559	4.458345347	5.907126703	4.702226556	3.061490461	4.954640111	0.122895561	2.61896018	2.106476391	1.637833062	0.591921143	1.155198142	3.835250822	0.097896773	0.405458129	4.175989366	0.116996449	4.608319726	5.916163255	4.987720566	0.034521428	0	0	0	0.069035188	3.814127661	0.073439259	4.722553883	6.265759593	2.37649319	6.484869141	5.576692641	4.198545419	6.85124175	0.590268839	6.584623148	5.212094611	0	5.601071206	6.642723363	0
TCGA-CH-5763-01A	Tumor	1	2.749416371	4.977681409	5.349417428	5.604540234	5.042296851	5.824833505	4.945186441	4.032881386	3.858853689	0.397743054	3.810635007	2.669786969	2.86458994	2.595075659	1.219655278	4.454056191	0.415993825	0.354908331	5.171438919	0	4.745283906	5.429834614	4.617475016	0.080845684	0	0	0	0	5.255907787	0.473434601	5.08761	5.865027497	3.224588935	5.844226841	5.440273364	4.382772772	6.739303197	0.137851352	5.610368707	4.961366889	0.07553251	5.679543723	6.512690523	0.060378541
TCGA-KK-A7AP-01A	Tumor	1	1.205566482	3.679741504	2.370310191	5.415827101	4.262792313	5.612918576	4.044928851	2.749479412	5.210883573	0.026637739	0.650016869	0.354358199	1.401735586	1.215750036	1.580439547	4.004385491	0.221002973	1.062236319	2.689028728	0	1.552668092	6.883257775	5.369345852	0	0	0	0	0	4.510339314	0.135537374	4.326162528	6.474873843	0.514157976	5.655075675	5.684232538	4.994131337	7.100626252	0.482646591	6.886615565	5.453695838	0	4.856408602	6.281476241	0
TCGA-HC-7077-01A	Tumor	1	1.176064419	5.419605418	5.043711176	4.981310613	4.45027261	6.346112115	5.414230568	3.241443109	4.057093236	0	1.133215827	0.264174899	0.615231775	0.443664295	1.887358785	4.31638335	0	0.223226953	3.187313867	0.108906942	1.956174269	6.214344269	5.617340167	0	0	0	0	0	4.372506082	0.068290302	4.51461454	6.830477137	0.635619967	7.04480922	5.389320828	4.575789342	7.147142437	0.65399019	7.162083027	5.440289765	0	6.019162532	7.040319133	0
TCGA-EJ-AB27-01A	Tumor	1	3.197795511	4.966106423	4.900975617	4.911167519	4.188043871	5.936433135	4.882320065	2.801982303	4.129458631	0.050522554	2.158828882	1.23199847	1.305913726	1.028921407	1.667435071	3.717435523	0.198804444	0.333581944	4.46265031	0	4.409122497	5.920586816	5.076896716	0	0	0	0.016931558	0.04190047	4.336613655	0.109017164	4.318610615	6.144585055	2.593642446	6.388070542	5.446265607	3.952265664	6.852968287	0.623240641	6.491233549	5.182034605	0	5.520708936	6.671118204	0
TCGA-HC-8256-01A	Tumor	1	2.093735348	5.605076965	4.919451476	4.851635853	4.507215962	5.507965776	4.988844025	3.188787239	4.503104345	0.014827902	1.621132992	0.882650148	1.007362379	0.247569029	1.704163607	4.102967864	0.052011034	0.316226104	3.761893366	0	3.325155974	5.71526473	5.289590336	0	0	0	0	0.072109879	4.229028913	0.113580365	4.298305859	6.122600214	1.449603393	6.482828642	5.442121405	4.355248534	6.884954834	0.234137499	6.480529317	5.415608823	0	5.735191908	6.489233438	0
TCGA-YL-A9WH-01A	Tumor	1	1.470239	4.380983553	2.22316414	3.884659105	4.071824921	5.86085585	4.927482941	2.93744434	1.761921637	0.013905817	1.403989258	0.388131097	1.137768001	2.332469565	0.51911948	3.709015489	0.141754125	0.074533672	3.263174982	0.221103533	1.129158866	6.506654013	5.171660725	0.033850013	0	0	0.027506275	0	5.041871634	0.40050009	3.81803039	6.5051814	1.157334345	5.640003822	6.400704627	3.919543991	6.080368223	0.632867262	6.577692899	4.971483221	0.062506014	5.276435038	6.334259265	0
TCGA-EJ-A65D-01A	Tumor	1	0.68100597	3.584408168	3.981305106	3.335068615	2.994230688	5.216390117	3.465186054	1.571534211	4.453510918	0	0.212910255	0	0.405919932	1.2059614	1.96736785	2.848813901	0.041259692	1.102457939	2.584543284	0.468800325	0.218527848	6.85610663	5.460531402	0.238931279	0.313084723	0.349939734	0.046076609	0	3.04085601	0.119440501	3.429759404	5.397740164	0.234569535	4.937279353	4.805397052	3.685799642	6.104528416	0.128079737	7.34111591	4.719777458	0	3.955626863	6.266532456	0
TCGA-G9-6371-01A	Tumor	1	1.55338726	4.734056673	4.495868482	5.327720758	4.086271202	5.603970116	4.759848803	2.890238345	4.468085868	0.011378074	1.971987846	0.746933859	0.689040201	0.932587536	1.175575821	3.802461923	0.078977778	0.041097812	4.165909626	0	3.125488562	5.750740422	5.040857486	0	0	0	0	0	4.505252838	0.087839872	4.287597754	6.176364637	1.78533182	6.278926798	5.331238954	4.014457706	6.985467401	0.344934033	6.437874096	4.95720351	0.051299237	5.44397309	6.64578761	0.040938186
TCGA-XK-AAIV-01A	Tumor	1	3.765028683	4.982712773	4.573370203	4.802249559	4.360338624	6.059542198	5.475984898	3.39401755	3.08145364	0	2.317906296	1.577553384	1.79150055	1.59704927	1.452707982	3.772447498	0.09501877	0.274730322	4.453828708	0.113578719	2.397142607	5.552437192	5.128048054	0	0	0	0	0.251087646	4.019569564	0.235390295	4.426644961	5.929808223	2.298258093	5.786676833	6.065959724	4.496483259	7.266828797	1.272650024	6.430730149	5.562007505	0.336591329	4.919178562	6.630972172	0.097135021
TCGA-2A-A8VO-01A	Tumor	1	1.597666042	4.677345023	4.500281863	4.800003617	3.586151008	5.130397158	4.124455757	2.704310933	3.028756967	0	2.18802079	0.627702399	0.260631479	1.386980838	1.36503682	3.324828415	0	0.494204714	3.651738936	0.213534361	1.318972867	6.180032854	5.213760083	0.043328021	0	0	0	0	3.672377176	0.298786388	3.795160019	5.511841194	2.279528336	5.952107368	5.214635843	3.660651134	6.186585311	0.710559033	6.603174262	4.574435289	0	4.726607567	6.339606974	0
TCGA-V1-A8WV-01A	Tumor	1	3.260824963	3.444789729	4.888491112	4.263167852	4.26440236	5.467980075	3.782174858	2.914752203	2.94867849	0.034544859	2.028110581	1.02707892	1.849583667	1.500662252	2.682128112	3.795243472	0.119170017	1.73187242	3.631737839	0.142219799	4.280671057	6.658758079	5.467328974	0.042224536	0	0	0	0.084218156	3.366811134	0.435367733	3.789946156	5.155646936	1.21474509	5.471391768	6.182824874	4.071880304	6.247998104	0.726338447	6.745246251	4.744062953	0.077781458	4.811834524	6.012769564	0
TCGA-M7-A71Y-01A	Tumor	1	2.290816353	4.451323651	3.615874578	4.493903759	4.042089248	5.774268986	4.124916933	2.660621694	5.090309076	0	2.322013859	1.517618851	1.460769665	0.812235645	0.938324353	3.576657168	0.643131466	1.384370861	4.347119687	0	4.66633453	6.598298593	5.487481025	0.631278337	0	0	0	0.091334722	3.668924104	0.165886921	4.189227742	5.944251685	2.276701118	5.36571013	5.769185689	4.056093417	6.485937939	0.419030946	6.507325702	5.047148565	0	4.485338624	6.744992669	0
TCGA-V1-A9OA-01A	Tumor	1	2.628929354	3.669704472	4.393536058	4.743017854	4.296611303	5.315599152	4.159439856	3.062928783	4.145126908	0.158598893	3.22938136	1.648350517	2.487962553	1.064771688	1.556048905	4.094689864	0.243075787	0.771300551	4.89923495	0.151073856	4.923564051	4.926305714	4.355700391	0	0	0	0	0	4.434829609	0.206085954	4.162738819	5.60685131	2.604956527	4.978745949	5.463431155	3.45465835	6.05216664	0.451041088	6.032466551	4.787880866	0	4.558133645	6.066238144	0
TCGA-VP-A87E-01A	Tumor	1	3.238061481	5.375803438	4.817192588	4.849671441	4.114300509	5.769920543	4.469955034	3.347155829	2.73220867	0.034495068	3.042819841	1.359870186	1.428769418	2.467566677	2.417682707	3.558357488	0.119003165	0.234654299	4.567888225	0.208112821	2.053323857	5.888607944	5.272638697	0.042163837	0.032025863	0	0	0.310458282	3.871407908	1.412932538	4.218351093	5.995604728	3.036649817	5.894738512	5.359427297	3.748767012	6.660080683	0.92161615	6.360675514	5.020420034	0	5.219545767	6.710868989	0.121631459
TCGA-FC-7961-01A	Tumor	1	2.020404071	4.88089866	5.786812735	5.841637575	4.708418299	6.25222106	5.704620838	4.010494464	3.852529665	0.018803227	3.260458256	2.057302958	1.441180516	2.611414413	1.119822363	4.082521862	0.552032098	0.676686033	4.594379042	0.153375034	4.146706702	6.339880147	4.985487082	0.089921448	0	0	0	0	4.537966479	0.20916618	4.792271654	6.327189158	3.141574588	6.740098111	5.683654643	4.382550723	6.894158065	0.533566738	6.813484459	5.426934086	0	6.040397052	6.63818875	0
TCGA-EJ-7331-01A	Tumor	1	2.985780695	5.947115052	5.537252551	5.491605505	5.364858816	5.944231555	5.534149671	4.245353095	3.778968897	0.186332301	3.669649644	2.777975996	1.244320075	0.874015741	2.74097869	4.340027963	0.258162502	0.093677459	5.136713596	0	4.756230438	5.547265782	4.797854217	0	0	0	0.051766265	0	4.871545322	0.27079671	5.113162167	6.263646677	3.953475109	6.380316572	5.465918688	4.519674037	6.972561849	0.449726941	6.489142444	5.216990143	0	6.223334614	6.614269235	0
TCGA-G9-6385-01A	Tumor	1	2.294209023	4.631227534	4.823537924	4.648848634	4.461521099	5.762053836	4.740220176	2.968278811	3.696770207	0.044200546	2.896309297	1.358889248	1.698825959	0.902377933	1.603323475	3.56839368	0.151273752	0.311826835	5.286479367	0	4.737099542	6.135937546	5.324795684	0	0.020669192	0	0	0	3.780258635	0.141145193	4.346145154	6.020164885	2.940838398	5.89912478	5.507891185	3.801680081	6.605118398	0.234966324	6.497845044	4.999902673	0	5.413696695	7.226237036	0
TCGA-HC-A631-01A	Tumor	1	0.93727681	3.797225593	4.04310206	4.009498575	4.141856732	5.972471677	5.097544905	2.980403461	2.428275089	0	1.185388797	0.338088477	2.378275788	0.75391158	0.634862405	4.294266276	0	0.91167694	2.639979852	0.057251958	2.953234091	5.746613342	4.946819913	0	0	0	0	0	4.161418918	0.104440784	4.733711556	5.955597273	1.287988928	6.050997509	5.777551013	4.231460741	6.578213213	0.543594551	6.555154385	4.892130612	0.119793823	5.408366792	6.229199957	0
TCGA-EJ-A46H-01A	Tumor	1	3.762626071	4.872617909	5.284304035	5.060921227	5.023573453	6.001353575	4.676744986	3.780310127	6.250239623	0.038098309	3.861871468	3.072019296	1.624926234	1.575326144	2.351860741	4.079906177	0.694258616	1.463555831	5.572242045	0	5.716013806	5.974956309	4.775209145	0	0	0.238709467	1.236427231	0	4.664180521	1.282214489	5.023257333	6.161806298	3.276769389	5.749444551	6.365913876	4.237466296	6.773439194	0.61586466	6.390392537	5.29048356	0	5.546143389	6.710471646	0
TCGA-J4-A83I-01A	Tumor	1	2.398426314	5.370204867	4.764445887	5.074622108	4.561483235	6.016157829	4.73989935	3.383844941	4.684224218	0.014230279	1.785930666	0.723878838	1.213328183	1.529089932	1.412582146	3.601095046	0.276595786	0.739203511	4.056469132	0	2.770112305	5.941322432	5.061910984	0	0	0	0	0	4.384291502	0.19419537	4.943470698	5.234861353	1.635877919	6.573196473	5.323267217	4.695593866	6.835248745	0.225357093	6.737627049	5.546862784	0	5.601692594	6.470219631	0
TCGA-V1-A9ZI-01A	Tumor	1	1.945420601	3.947163383	4.250750369	4.340438321	3.764603771	5.154579936	3.285004023	2.200034726	4.072724442	0.043214214	1.985924641	0.570047145	1.086561833	1.760290911	1.203508083	3.832696263	0.216694818	1.699179582	3.653487049	0	2.334638261	6.279482591	4.961225784	0	0	0	0	0	3.284201804	0.084433405	3.497159044	5.307200987	1.531260435	5.178889403	5.37374538	3.565929283	5.996462487	1.401789758	6.529539647	5.04995347	0	4.32429654	5.539311354	0
TCGA-KK-A7AY-01A	Tumor	1	1.533767571	3.77973767	3.99307666	3.574450658	2.886601713	5.30275778	3.827953184	1.98227158	2.545530677	0.01838726	0.879952337	0.237389118	1.444132987	0.5884184	0.739097683	3.851753404	0.241606563	1.004638515	2.835424711	0	2.586149002	7.079827468	4.994671936	0	0	0	0	0	3.522796577	0.139728219	3.260438662	5.49213128	0.873495015	5.777361835	5.011868945	3.510794529	6.065476782	0.149760277	7.02375275	4.340591756	0	4.0865715	6.463170646	0
TCGA-CH-5768-01A	Tumor	1	2.141180398	5.256888984	5.537570786	5.492408041	4.809669628	5.49278025	4.955610087	3.106066672	4.290435259	0.048879372	1.942965558	1.744667622	1.275265518	0.579534812	0.949328569	4.389762569	0.043502406	0.341705999	3.877938136	0.151201693	3.596077247	5.437538293	4.857240537	0.030148813	0	0	0	0	4.446160578	0.140727354	4.842564338	5.993997014	1.771509955	5.98790449	5.03508325	4.895207649	6.438633647	0.502161508	6.275113863	5.103335047	0	5.615926018	6.347709727	0
TCGA-EJ-5499-01A	Tumor	1	2.766440373	5.029938885	5.76403045	4.94383064	4.577357807	5.624203968	4.835633411	3.269967658	2.318333814	0.0723383	2.74533727	2.202288171	2.561078879	1.181569313	0.376341505	3.902066608	0.043276734	0.022386359	3.966964896	0	4.533869796	5.399152701	4.326375986	0	0	0	0	0	4.961164742	0.079460614	4.978391377	5.678081903	2.144255931	5.975713241	5.595546365	4.145995731	6.64951515	0.034724619	6.052929788	4.949590599	0	5.733240842	6.262799156	0
TCGA-ZG-A9L1-01A	Tumor	1	1.423446248	4.172758433	5.435696436	5.142799116	4.489153095	5.961065175	4.569634171	3.130886957	3.947236435	0.101965051	2.289869526	1.066355344	0.523238209	1.410793727	1.241499547	4.631257396	1.319786635	0.520361644	5.780888778	0	1.080569802	6.850194622	5.107693139	0.394120375	0	0	0	0	4.618598141	0.885009267	5.088194731	6.921645136	1.762110862	5.199976022	5.796057951	4.286465325	6.842058521	2.025259597	6.421393143	4.760449813	0	5.410385082	6.1387605	0.262629549
TCGA-V1-A9OH-01A	Tumor	1	1.85751345	4.106852402	4.64379058	4.708105037	3.856159821	5.556667059	4.329708659	2.617579232	4.564231701	0	2.324701079	1.540522339	1.503864748	1.279355115	1.053923259	3.867262518	0.128680624	0.132010115	3.8273736	0	3.941851126	6.073356528	5.244958661	0	0	0	0	0	4.156455367	0.096787295	4.057478415	5.701481406	1.549905497	6.100930197	5.286456742	3.970718797	6.54272581	0.417764773	6.454419423	4.896419162	0	5.171904007	6.070850378	0
TCGA-G9-6365-01A	Tumor	1	2.234510353	4.671376119	4.678530644	4.686927979	4.291047639	5.176021862	4.082960327	3.019665463	2.972437731	0	3.523631294	2.55982489	1.593401117	1.781516616	1.691998357	3.558596059	0.072696211	0.179764591	4.991670159	0	3.846954882	5.721327625	4.15538044	0.05053698	0	0	0.100659318	0.100514554	3.739103564	0.144967948	4.211615164	5.719393079	3.972986456	5.432656309	5.731782994	3.80791596	6.349601315	0.086805995	6.407055682	4.420556842	0	5.141708892	5.828048996	0
TCGA-HC-8265-01A	Tumor	1	2.131406791	4.979093908	4.376599525	5.107106225	4.122075116	5.145817533	4.087236183	3.030068697	5.265789959	0.066562909	1.887721408	1.011396444	1.659178257	0.998738636	0.697493265	4.262146499	0.093713447	1.036461748	3.818686276	0.057101219	4.176151178	6.440986777	5.205585002	0.096861804	0.097721191	0	0.079027614	0	3.38734668	0.185578142	4.546591342	6.010650288	1.754451518	6.128974636	4.973324247	3.877599955	6.334581117	1.160201169	6.529519002	5.032519744	0	5.133117079	5.887085356	0.048695852
TCGA-KK-A8IB-01A	Tumor	1	1.909335051	4.364034795	4.242611007	4.50769479	3.08977736	5.31965685	3.803036052	2.207299166	3.122400265	0.025527557	2.560564428	1.378656566	1.226329337	1.569441864	0.706589217	3.153244732	0	0.542065096	3.676782578	0	2.505182614	6.333464446	4.938110652	0.091715608	0	0	0.025368252	0	3.607448585	0.082668716	3.185024759	5.436602005	4.595138551	5.143758923	5.245345914	3.459602813	5.976127854	0.752815936	6.268542556	4.634179667	0	4.40884149	5.893841693	0
TCGA-KK-A6E7-01A	Tumor	1	1.712514097	3.635098839	4.005510499	4.305890802	3.601290023	5.427202728	4.861991501	2.405097667	1.846838828	0.059397085	1.280279576	0.3424651	0.680023293	1.08205305	1.144798214	3.35937925	0.309123337	1.490573556	3.484995414	0.100134965	2.765317165	7.507439048	5.467566905	0.02942403	0	0	0	0	3.709680757	0.093084535	4.153348341	6.417253444	0.717018215	5.97654708	5.438055437	3.89456483	6.688653951	0.932081984	7.164377895	5.015465685	0	4.886820113	6.410020938	0.043424619
TCGA-CH-5772-01A	Tumor	1	1.568826949	5.092829709	5.697720116	5.436326666	4.717250733	5.585093285	5.115365622	3.423693893	4.245199357	0.026266043	2.655962304	1.404346134	0.545579544	0.636812359	1.8667894	4.408398603	0	0.13826278	3.807413975	0	4.217716978	5.668739504	4.695424228	0	0	0	0	0	4.746981286	0.165292754	4.76764815	5.715517875	2.54852842	5.925443072	5.452889443	4.78624868	6.59633895	0	5.759829598	4.705794554	0.116357777	5.4159895	5.971687721	0
TCGA-YL-A9WX-01A	Tumor	1	3.68838806	5.102274103	5.081664698	4.985726289	4.631240211	5.847547335	4.6311874	3.474350616	4.664768419	0.022284138	2.77028373	2.290282511	2.165694355	2.109137289	1.348654982	3.992567536	0.114989181	1.085408332	4.359588017	0	4.866624356	5.765016434	5.102500945	0.05402195	0	0	0	0.054657735	4.196780208	0.181042034	4.787545725	5.943028637	2.724663649	6.05090834	5.901966138	4.285717444	6.631346819	0.809194993	6.381188665	5.363253639	0	5.425450583	6.740444872	0
TCGA-J4-AATV-01A	Tumor	1	3.34037932	4.533186244	4.835159084	4.72345322	4.353214697	5.566747043	4.275583744	2.923779739	3.639566007	0.055054412	2.958938364	3.060366993	2.32273349	1.756568884	1.24912387	3.546243067	0.096408921	1.164885035	4.782311372	0.169567509	4.688466037	5.977483034	5.183702164	0.033985381	0	0	0	0.067975691	3.883155698	0.206899278	4.407850036	6.03972626	2.793231552	5.560998866	5.552863186	3.71011558	6.642881516	0.955968983	6.428076226	5.08230197	0	5.079026877	6.713570074	0
TCGA-G9-7522-01A	Tumor	1	2.267438451	5.061108002	4.933222072	5.032365573	4.348538642	5.911965037	4.855194664	3.074211461	2.99502906	0.137455495	2.381289258	2.476580216	1.01068089	1.237909824	1.082335965	3.871876097	0.071409969	0.037113008	4.06033134	0.043380096	4.16509085	5.777309464	4.75783817	0	0	0	0	0	4.118003199	0.14246458	4.732282849	5.845534733	2.008522644	6.41271383	5.536265457	4.082811436	6.812260924	0.337841307	6.437472369	5.030254264	0	5.584676964	6.558429214	0
TCGA-J4-A6G3-01A	Tumor	1	3.763445708	4.801101463	5.446785983	4.707577834	4.707899992	6.025620388	4.82365207	3.484956527	4.742425416	0.056531459	3.091530808	1.388830657	1.837911431	1.837849873	2.39292109	4.013314516	1.556138764	1.446691618	4.331151428	0.845810729	5.149986883	5.869026204	5.256704587	0.961174572	0	0.237740094	0	0	4.530678073	0.27647455	4.608844387	6.147245684	2.453333369	6.049923849	5.85011056	4.307621931	6.768250543	0.903754981	6.48732926	5.12093301	0	5.513665349	6.738465898	0
TCGA-J4-A83M-01A	Tumor	1	2.541988544	4.595261167	3.683895487	4.662159063	4.048595875	5.592592067	4.196890141	2.695088877	4.912224875	0.013617045	1.81159969	1.167876093	1.218050171	1.001753037	1.198928525	3.720465156	0.047813611	1.294901371	3.958376327	0.216820097	3.48698576	5.763463402	5.179135095	0	0	0	0	0	3.598840356	0.293451039	4.01937467	6.178104149	1.414774453	5.529789924	5.263370892	3.898331794	6.630376287	0.74325091	6.415944612	5.128809895	0	4.919020116	6.788711667	0.04889632
TCGA-CH-5748-01A	Tumor	1	2.076211272	6.322585104	5.442263999	5.459340783	5.005901622	5.811485382	5.262024994	3.748523867	4.81668167	0	2.121825623	1.558393808	1.244551632	0.638840064	1.350404966	4.350835052	0.157901213	0.260617184	3.935392075	0.127992639	3.430313017	5.510326705	4.868028967	0.03786812	0	0	0	0	4.79840681	0.080455128	4.801829624	6.273219992	1.84032116	6.517806405	5.085623195	4.437360395	6.850672155	0.318169396	6.023158057	5.101753137	0	5.949596742	6.683289197	0
TCGA-XJ-A9DQ-01A	Tumor	1	2.442035735	4.253976832	4.12584805	4.514490251	4.156480796	5.319146889	3.863301001	2.612750426	4.969809053	0.194619938	2.486182992	2.004439035	1.240032616	0.802454778	1.556587181	3.411606535	0.508548726	1.32406896	4.020495583	0	4.503326958	6.425487126	4.823090827	0.029733793	0	0	0	0	3.356044866	0.063371484	4.141583094	5.645357402	1.70740046	5.484062437	5.311297336	3.855629149	6.335594941	0.681440781	6.603877983	4.847033381	0.054970955	4.636515865	5.955935144	0
TCGA-KC-A4BV-01A	Tumor	1	2.772543793	4.749226391	5.122935163	5.308652751	4.906899238	6.260426646	5.264195267	3.419503854	4.782645723	0	3.125051765	2.30947543	0.819243969	1.106825145	1.720931031	4.323289173	0.283545056	0.323018889	5.048011737	0	2.624459468	6.559669508	5.490822132	0.153627829	0	0	0	0.105419498	4.896905358	0.240896481	4.767391289	6.506760047	2.65231559	6.6426526	5.458291529	4.70847784	6.903784108	0.43027607	6.784534886	5.332265658	0	5.694139467	6.367011883	0
TCGA-HC-A6AO-01A	Tumor	1	1.775759831	3.88530292	4.542532592	3.184947196	2.963655228	4.923603529	3.930506357	1.828917258	3.599298005	0.013660431	1.03167675	0.339503215	0.307996817	0.896835822	1.375877293	2.927491618	0.047964156	0.653414189	2.850099854	0.057515539	2.699531272	7.04262745	5.488323312	0	0	0	0	0	2.919215445	0	3.159763115	5.22651287	1.198086801	5.986556754	5.657445629	3.397658367	6.305909936	0.697785328	7.568917868	5.065903779	0	4.345160738	6.714309388	0
TCGA-VP-A875-01A	Tumor	1	0.883499411	4.397800681	5.034585335	5.871831129	4.328276432	5.344069146	4.604440626	2.985846485	5.603154567	0	0.743689137	0.175746781	0.198990109	0.836443854	1.129991841	4.325720487	0	0.492491378	3.219728409	0	0.874765149	6.132571884	5.464581189	0	0	0	0	0	5.089652129	0.167060294	4.617132319	6.306429431	0.521334886	5.897969206	4.767906884	4.704192033	6.371604194	0.425810128	5.88996156	5.456049487	0.060009993	5.328166406	6.244698948	0
TCGA-G9-6329-01A	Tumor	1	2.198223641	3.762445301	4.448052668	4.57690588	3.963498078	5.288822414	3.695005097	2.493298233	4.083355653	0	2.843834893	1.609978246	1.257468438	1.002738436	1.332969763	3.163309005	0.278082288	0.117574295	4.488573862	0	4.402484005	5.993926237	4.403367284	0.046264182	0	0	0	0	3.563434676	0.15599918	4.2066717	5.786645797	3.05015657	5.411698018	5.531045065	3.588843361	6.274148366	0.130246752	6.394947588	4.606306575	0	4.758968801	5.661840357	0
TCGA-YJ-A8SW-01A	Tumor	1	1.638811811	5.344604244	4.928247234	4.909829104	4.491066598	6.312008223	5.669801857	4.588680239	5.636155374	0.101884415	1.203979138	0.448280805	1.006366077	0.780930989	0.966671784	4.680353991	0.134226626	0.180817293	3.20710912	0	2.388457398	5.777586115	6.082448362	0	0	0	0	0	4.733651229	0.101006425	4.646554084	5.801519853	1.609796292	6.327227247	5.626082783	4.514801239	6.908387078	0.475102842	6.196108571	5.896244041	0	5.449573182	6.026574868	0
TCGA-MG-AAMC-01A	Tumor	1	0.71306856	3.730789641	4.067888405	3.678223304	3.255511907	4.585229201	3.391109924	1.972195009	2.976192012	0	0.8591475	0.303117208	0.596068103	0.822148075	0.64047394	2.932678918	0	0.301029426	2.324884513	0	0.956364662	6.663060526	4.333835979	0.067569152	0	0	0	0	2.609224435	0.072722747	3.548011978	5.207101531	0.348452083	5.511101004	3.860692514	3.457132515	5.801160515	0.152138623	5.999798637	4.049724071	0	3.935375228	5.273854347	0
TCGA-KC-A7F3-01A	Tumor	1	1.694344222	4.873281274	4.870693418	4.588833162	4.040488779	5.494978432	4.694419606	2.819679584	4.722190247	0.06553503	2.112488622	1.511725972	1.227865766	1.526447176	1.869974849	3.476992026	0.136296274	1.024735763	3.654273442	0.056216617	4.29627589	5.976669679	4.920392782	1.243031943	0	0	0	0	3.93400887	0.102581907	4.23128909	6.024692228	1.441892329	5.788317146	5.379563425	4.054357949	6.413427255	0.636773049	6.477794231	4.999928922	0	5.093039567	6.401236733	0.047939311
TCGA-EJ-5521-01A	Tumor	1	2.297883867	4.469880622	4.999656101	3.900360306	3.954245299	5.822527248	4.509248	2.92560127	4.118235994	0.038477486	1.923631869	1.054408985	1.71795173	0.877142892	1.075804837	3.180015192	0.194170381	0.08631211	3.823114397	0.041086671	3.586458833	6.033693503	4.78515968	0.047017276	0	0.064107341	0.019245899	0	4.052870394	0.226087722	4.256671258	6.05673915	1.820804462	5.979703723	5.875221421	3.841944493	6.8059618	0.276552544	6.193274875	5.018885757	0	5.419895432	6.805846783	0
TCGA-HC-7213-01A	Tumor	1	2.71496669	4.676819512	5.327250081	4.795055062	4.429917374	6.523690226	5.085978477	3.126503397	3.361284722	0.058393447	1.98624237	1.552683635	1.807762845	1.98651221	0.657345874	4.207689758	1.662151972	0.2260016	4.581354486	0.122067247	2.433403082	6.559298722	5.175914967	0.410397242	0.054245444	0.187607726	0	0	5.018363002	0.218778611	4.689801595	6.486684888	1.697016537	6.540056913	6.517841714	4.188630103	6.36252819	1.540043194	7.036057322	5.575275694	0	5.477417135	6.92972262	0
TCGA-V1-A8MF-01A	Tumor	1	1.706997876	4.292156203	3.987327372	3.470034146	3.155191573	4.763743459	3.968492467	2.299346768	2.645831928	0	1.859454054	0.75511617	0.659064029	0.421035556	0.958618357	2.833863415	0.043583096	0.542765962	3.063375659	0.151471969	2.939931664	5.855039111	4.633594325	0	0	0	0.024538559	0.06049281	2.936887893	0.064363995	3.248950125	5.165267846	1.766850689	5.259142791	4.96917926	3.375049896	5.89191451	0.372323856	5.895422792	4.358281741	0	4.358597479	5.894316204	0
TCGA-VN-A88L-01A	Tumor	1	1.665738231	4.572257847	4.659723595	4.723404591	4.080183034	5.272558973	3.238085775	2.851295006	4.523387185	0.104375866	3.015859888	1.255710069	1.292969148	1.258195728	1.420864992	3.677932376	0.204571902	0.516308234	4.533280632	0	2.907096501	5.983634595	4.702286403	0.073882487	0	0	0	0	3.926968242	0.09871439	4.355327422	5.632100847	1.652575065	5.569929583	5.557154213	4.085259757	6.310050793	0.204571902	6.455065769	4.803969932	0.197869182	5.010403335	5.9216121	0
TCGA-CH-5766-01A	Tumor	1	3.08137438	5.050438525	5.925971615	5.102956851	5.03833359	6.288648569	5.407956751	3.966664341	4.861490117	0.054809061	2.279943008	1.677321552	1.193988934	0.582088872	1.115240647	4.615657752	0.095985308	0.074496354	3.506087312	0	3.796867191	5.983213573	4.981274095	0	0	0.17656055	0	0	3.789315927	0.106686326	5.107845284	6.39759176	2.112073878	5.891335382	5.633634911	4.890699342	6.906088001	0.441201452	6.246804013	5.329463341	0	5.80127502	6.643068039	0
TCGA-VP-A872-01A	Tumor	1	2.768692852	4.08705837	5.02564952	3.731019158	3.8023989	5.660887429	4.143454007	2.525827705	2.349497991	0.158424889	2.142021637	2.011291772	1.070254386	2.562567939	0.700188969	3.23700241	0.064641669	0.667505324	4.333316879	0.077426084	2.567750329	6.464059211	5.186183419	0.171777133	0.067435043	0	0.106872906	0.173718092	3.675797561	0.494675549	3.918956912	5.941028356	2.461652522	5.145941634	7.004540243	3.594448031	6.500739941	0.665903821	6.643794092	4.80018928	0	4.774342644	6.474466154	0
TCGA-KK-A8IH-01A	Tumor	1	2.505104848	3.762170816	4.992820929	4.411733563	4.1421333	5.615216061	4.410811199	2.962919868	3.680730894	0	1.736063918	1.011722539	1.818166339	1.227760672	1.015850486	3.668610608	0.233200147	1.251842663	3.650752642	0	2.021216911	6.361008653	4.904134236	0	0	0	0	0	4.140907739	0.407319123	4.032651441	5.040764466	2.136108072	5.841857893	5.289988344	4.024030815	6.494895131	0.881358478	6.635625287	5.183852741	0.104657707	5.342620984	5.970064762	0
TCGA-J9-A8CN-01A	Tumor	1	0.815163098	4.765031928	4.062017739	4.598586323	3.422127258	5.153687825	4.257157927	2.298001276	3.014652597	0.012384735	1.292900404	0.290734549	0.160451301	1.083810233	1.560195952	3.434849068	0	0.171022467	2.351900541	0	1.368414165	5.716978994	4.74762631	0	0	0	0.024510095	0	3.59743889	0.110695162	3.12829328	5.223706458	0.973224602	5.743192958	4.951205383	3.548781661	5.907223578	0.477285994	6.219889885	4.586151907	0	4.573396847	5.726427608	0
TCGA-HC-7079-01A	Tumor	1	5.786860263	4.541133149	5.562389614	4.215773445	4.870303537	5.586424686	4.45619384	3.799551104	3.413638025	0.03969123	3.310782724	1.910633843	3.165354751	1.512657353	1.20477384	3.600782816	0.54847539	0.912466069	4.567471879	0.110362813	5.057546846	5.219046805	4.665540156	0.064305586	0	0	0	0	4.363349798	0.386442151	4.873347469	5.401210094	3.786682238	5.709649613	5.672657307	4.01849496	7.263664617	0.397441344	6.093451052	4.816871667	0	5.214315495	6.351627225	0
TCGA-ZG-A9ND-01A	Tumor	1	1.591979738	5.20548345	4.050952448	4.34578792	4.112244899	5.801637953	5.324779545	2.737993168	5.239406646	0.048276647	0.870640343	0	0.795075612	0.646391322	1.084110401	3.613251655	0	0.551601415	3.808569759	0	2.621310806	6.357038696	5.103284955	0	0	0	0	0	3.943108789	0.063457604	3.853894797	6.07654021	0.51525312	6.650285908	5.367231797	3.736977917	6.690570837	0.74599341	6.676011404	5.501975675	0	5.13827031	6.815174577	0
TCGA-CH-5739-01A	Tumor	1	2.929148041	5.783292174	5.697101323	5.38265429	5.048748443	5.597273016	5.095509905	4.049587352	4.372576331	0.048885834	3.035810541	2.329944659	1.237915055	1.671709047	1.270649641	4.29678106	0.057724118	0.197547825	4.18004598	0	3.157930574	5.009914138	4.80234528	0.040065328	0	0	0	0.079970247	4.264739847	0.415749146	4.891117011	5.944255239	3.114357962	6.435520965	5.603196172	4.932077892	6.781587725	0.297022632	6.114573426	5.578357674	0	5.972887971	6.514579109	0
TCGA-KK-A8I8-01A	Tumor	1	1.90063052	4.878526792	4.947406373	5.658293105	4.153865411	5.815815297	4.301756983	2.712253204	3.142948065	0.058835854	1.632506797	0.849231486	1.348298225	1.091813441	1.916340345	3.659176862	0.199005158	1.097162184	3.829780445	0	2.756728747	6.295012353	5.188418193	0	0	0	0	0	4.274219067	0.051956413	4.552551646	5.960513548	1.529929371	5.728672345	5.346757061	4.536352673	6.36124792	0.479662457	6.798590907	5.178518829	0	5.162407475	6.168581494	0
TCGA-EJ-5517-01A	Tumor	1	2.306019857	5.64515219	5.198231577	5.445128134	4.68932307	5.609061336	5.44535213	3.648109681	2.483499551	0	3.312939289	2.619416016	0.115924946	0.917574371	1.662713043	3.905838348	0	0.038232062	4.338538604	0.044685211	2.857883983	5.303552997	4.374908295	0	0	0	0	0.051728415	4.72633058	0.159220938	4.583228981	5.61444364	3.874895056	6.076628035	5.200193432	4.36027139	6.757361774	0.059126525	5.583491629	4.691887766	0	5.824759504	6.198739281	0
TCGA-VN-A88P-01A	Tumor	1	1.696816361	3.996309379	4.68065318	4.522484825	3.973515973	5.404133581	4.196896183	2.768718516	4.257549708	0	2.480822282	1.071433396	0.186913647	1.139090203	1.21331859	3.5178909	0.055608171	0.265203739	4.089312968	0.06664693	1.278950165	5.843553692	4.892967885	0	0	0	0	0.077060377	4.117763424	0.353513613	3.734920333	5.809818659	2.558894635	6.080795886	5.083410146	4.053268067	6.483151544	0.836685687	6.363182976	4.805818839	0	5.114154731	6.102309231	0.056863929
TCGA-EJ-7783-01A	Tumor	1	3.248426439	5.389068423	5.527972479	5.569752729	5.458028234	6.299674527	5.063332798	4.174731098	4.971073096	0.036604507	3.060153818	2.284900022	2.085189358	0.930117125	1.462297857	4.527959423	0.278645124	0.475870316	4.788854261	0.051886007	5.366622881	5.453317937	4.611059816	0.029976932	0.022746109	0	0.024352922	0	4.510801515	0.253895124	5.288252534	5.825714078	2.867430493	5.818544295	5.847641477	4.886827947	6.856470549	0.572388313	6.316575239	5.324877136	0	5.723036347	6.527136074	0
TCGA-EJ-8474-01A	Tumor	1	2.053937657	4.211589838	4.798307976	4.94596229	4.436082864	5.807678454	4.833063475	3.183956481	2.268531443	0.02863662	2.830733917	1.249614315	1.636256254	1.62707802	0.594994711	4.015227907	0.146464643	0.449770841	4.307234217	0.060536105	3.358987485	5.655968356	4.574871555	0	0	0	0	0	4.24472521	0.229214391	4.697591986	5.912513373	2.405725549	6.188063633	5.142833378	4.52317054	6.709566424	0.597314843	6.265992026	4.67226109	0	5.387863142	5.758430994	0.051634119
TCGA-EJ-5518-01A	Tumor	1	2.475640584	5.673551977	5.569799878	4.972580096	4.950876311	6.095799037	5.397307235	3.977547082	4.894255058	0.057793865	2.699137501	1.194811422	0.936596606	1.077910408	1.880570875	4.154468567	0.133330526	0.052821616	4.781103495	0.041415095	2.890106647	5.853923296	4.707730824	0.023890761	0	0	0.038544389	0.654921492	4.661805625	0.744278374	4.848141853	6.385948016	2.301055827	6.828500552	5.694991449	4.699453573	7.16843537	0.858627101	6.599664735	5.516754821	0.128858413	5.99105602	6.760547648	0
TCGA-G9-6332-01A	Tumor	1	1.143541666	5.002090602	4.760085701	4.518009809	3.902787336	5.748763721	4.493812165	2.63731715	3.489385429	0	1.059245026	0.663233564	0.465430614	0.361111183	1.055697284	3.719320825	0	0.156476828	2.614816791	0.063134741	2.397073577	5.541150888	4.514182672	0	0	0	0	0	4.300955912	0.077664256	4.535977247	5.834940364	0.992709697	6.119724169	5.045351058	4.05119401	6.872903571	0.3079599	6.682021929	5.06668161	0	5.43254273	6.721353339	0
TCGA-HC-A6AS-01A	Tumor	1	2.877061745	3.881615207	3.724953541	4.154630706	3.098819119	5.112834424	3.676970292	2.151806603	3.92354147	0	2.065743763	1.14406647	1.460744268	1.610507826	1.570786836	2.934110222	0.330812001	1.098632028	4.128614718	0.107712481	3.44542492	6.699757168	5.766730743	0	0	0	0	0.063473418	2.776833764	0.377968405	3.277990126	5.485505566	1.987409662	5.400663152	6.141001919	3.170067068	6.663071635	1.178130259	7.425126436	5.00747741	0	4.250358308	7.033109546	0
TCGA-KK-A8I6-01A	Tumor	1	2.081644108	4.820893619	5.069213417	4.809792907	4.195590367	5.929849403	4.432570898	2.975196969	5.240642997	0.014367515	1.743337676	1.026262883	1.501941254	0.44649658	1.181423622	3.835783041	0.236116493	0.976695419	3.69240326	0.060445645	3.539204382	6.321445456	5.080256636	0.034965918	0	0	0	0	4.216718891	0.110168142	4.589024615	6.027738836	1.261684213	5.882719508	5.45024035	4.863256922	7.009296838	0.649861214	6.695057613	5.168189307	0	5.243318841	6.52259776	0
TCGA-ZG-A9L2-01A	Tumor	1	3.419000309	4.521116891	4.828313225	5.23459244	4.327446212	5.67771958	4.623368586	3.154059594	1.84600458	0	3.398173177	2.471642815	0.875477681	2.457953152	0.732849846	3.555868958	0.192716347	0.026230513	5.376333587	0.060719972	3.175068087	5.894524163	4.575396059	1.126327501	0	0	0	0	3.808222938	1.169267514	4.368960568	5.964245834	4.008382832	5.90713037	5.915036137	4.076538351	6.808043187	0.625805086	6.323032155	4.954585243	0	5.455862324	6.1302022	0
TCGA-XJ-A9DX-01A	Tumor	1	1.447334708	3.360310282	4.106243015	4.333723734	3.994539381	5.172145536	4.315718243	2.47462243	4.979583747	0.011906792	0.888364769	0.092253803	0.637812183	1.186799179	0.476280909	3.626922767	0.339168191	1.020286961	3.270125052	0.098767957	1.590688268	6.838405281	5.591387402	0.085344006	0.022012606	0	0	0	3.576014249	0.121160304	4.317805713	5.935440161	0.343475059	5.416402224	5.24995872	3.878606446	6.660085858	1.540123753	6.408862354	4.813014674	0	3.914557969	5.02164079	0
TCGA-V1-A9OQ-01A	Tumor	1	1.413283988	5.21198426	4.169469213	3.997148737	3.421385821	5.15201086	3.672811026	2.151978922	3.870938625	0.131312705	2.239994744	0.599533146	0.245792074	1.159229054	1.285223811	2.804482733	0.133223466	0.103693204	3.838340538	0	3.984909886	5.890171709	4.748189245	0	0	0	0	0	3.116155379	0.424149697	3.640884455	5.235903799	2.091719212	5.581177476	4.833188523	3.48639919	6.146534649	0.471932235	6.579064555	4.510187121	0	4.474666716	5.927083751	0
TCGA-V1-A9OX-01A	Tumor	1	2.408696634	4.377804791	4.163528539	4.179210272	3.525184655	5.215511733	4.194307704	1.950619357	4.355744749	0	1.822332041	1.615413036	1.513131071	0.676843669	1.10612038	3.238681025	0.173841996	0.700216188	3.706260195	0.054526191	4.601754075	6.328593976	5.075515793	0	0	0	0	0	3.463112233	0.033950442	3.710246754	5.513710618	1.602926074	5.372475543	5.315092698	3.22524593	6.15515603	0.713953477	6.523888775	4.627127173	0	4.554947609	6.114226045	0
TCGA-KC-A7F5-01A	Tumor	1	0.851101503	4.351227186	4.344924247	3.906106317	3.925502342	5.684101824	3.827249994	1.949486929	5.365502954	0.027254006	0.766097933	0.105649106	0.89261309	0.942258876	1.619473885	3.17966707	0	2.218450112	5.39789653	0.217923543	1.853143767	7.107528057	5.522690832	0	0	0.089657348	0	0	3.787233633	0.395070864	3.603279186	6.373836475	0.426162442	5.644939503	4.911834432	3.795601535	6.464621747	0.699043325	7.367447341	5.158614209	0	4.560875923	6.104126406	0
TCGA-HI-7171-01A	Tumor	1	1.59618285	4.49202011	5.652294648	5.667225626	4.94979909	5.77579441	4.591026287	3.246475774	5.267317678	0.008753271	1.970921984	0.923796648	0.79944066	1.033968923	0.755201485	4.17408673	0.030865166	0.180479755	3.764271577	0.073182249	2.066590418	6.199143347	5.270511083	0	0	0	0	0	4.892340626	0.100812682	4.678153554	5.786703055	1.754574746	5.796333876	4.416525072	4.997156314	6.86530869	0.332845592	6.740625377	5.051643069	0	4.801202908	5.751659653	0
TCGA-EJ-8469-01A	Tumor	1	2.38946368	5.589490374	6.05879305	4.62670226	5.240755288	6.442856868	5.587059758	3.593777701	6.028153271	0.187764204	1.728336364	1.185027863	1.625849633	1.670348168	1.950810164	4.782468488	0	0.383347135	3.747959422	0	2.890413708	5.355140068	4.83549509	0.184320943	0	0	0.077583264	0	6.30344225	0.563214294	5.263763136	6.212718725	1.537846767	6.329132524	5.981167788	5.483859551	7.18489353	0.396265569	6.103632209	5.288086499	0	5.93346921	6.129441292	0
TCGA-KK-A6E4-01A	Tumor	1	1.148893239	3.399927374	4.513802734	4.043382781	2.969073432	5.088740592	3.783056997	1.892283516	5.025178568	0	1.331767937	0.596499479	0.162307906	0.332016777	1.815041703	2.527077165	0	0.187739041	3.391364716	0.166201839	1.669740593	6.601775351	5.264064134	0	0.025258941	0	0	0	3.166152079	0.070830989	3.364617127	4.993368975	1.413642954	5.269291714	5.141672003	3.454375922	6.414019374	0.217077126	7.461965062	5.147302302	0	4.24318633	6.787110749	0
TCGA-V1-A8ML-01A	Tumor	1	1.651489336	4.495496197	4.587390863	5.076425862	3.646645022	5.369333604	4.534204033	2.361310385	4.977213173	0.030589897	2.200125509	0.986838312	0.981615254	1.198125479	1.913877942	3.888812157	0	1.093573511	3.964097383	0	3.242580072	6.355295427	4.939896634	0	0	0	0	0	4.787398814	0.060015494	4.108318695	5.922845283	1.620887075	6.013863054	5.784651733	4.008165338	6.444132851	0.44943263	6.557622843	5.062556689	0	5.057864699	6.239507433	0
TCGA-CH-5754-01A	Tumor	1	3.148237208	5.080844438	5.309506665	4.322100625	4.43990328	6.101817105	4.997928873	3.413474488	3.584803366	0.044238758	1.946079924	0.561263617	1.448392112	1.494766063	1.35612917	3.802115263	0.102677465	0.306559955	3.695520056	0.062638863	2.672787888	5.920949285	4.701101596	0.071604069	0	0	0	0.072441638	4.326247019	0.334116205	4.027159266	6.187973342	1.413962051	6.511708209	5.691191091	4.365679913	6.68695628	0.483702503	6.692237304	5.110566977	0	4.723539658	6.487902023	0.026964041
TCGA-KK-A8IC-01A	Tumor	1	2.871628943	5.261472438	5.407853203	5.35586234	4.42488813	6.055905635	4.788285776	3.945644617	3.347243826	0.099644149	3.003268588	1.713331828	1.50349602	1.952066897	0.94580674	4.085213103	0.05144065	0.691672141	4.053579729	0	3.953794435	5.897946619	4.946084065	0	0	0	0	0.07132447	4.545101847	0.233262632	4.915067817	5.445828121	2.006841859	6.713075715	5.759070724	4.469563437	6.76052484	0.334973808	6.611262592	5.006474838	0	5.488497693	6.657653913	0
TCGA-G9-7509-01A	Tumor	1	1.826623483	5.296387587	4.796672115	5.285023863	4.436609576	5.84372589	4.607043944	2.804107153	4.751545867	0.015557957	2.801258385	1.977226823	0.868687648	1.056996229	1.318946019	3.923315787	0.054537573	0.260443164	4.505244896	0	4.461505376	5.652997565	4.925982228	0	0	0	0.030757141	0	4.147038599	0.060714636	4.669878476	6.192821626	2.320634164	6.058641014	5.536941344	4.230052573	6.765272387	0.517520737	6.53948883	5.040761951	0	5.49721303	6.379722212	0
TCGA-EJ-7115-01A	Tumor	1	2.499194029	5.074845282	4.710677193	5.025485806	4.586566844	5.581152571	4.637995003	3.270059468	4.709524503	0.155285703	2.276900671	2.023190056	1.725106918	1.002338619	1.475444662	3.772272801	0.168960552	0.271867984	4.319733504	0.15330677	4.422097043	5.963422543	5.016486472	0.254408015	0.13396838	0	0	0.120003313	3.990931516	0.230540056	4.477770064	6.203358945	1.860245518	6.083802104	5.425801697	3.966964178	6.64346515	0.605818933	6.696584987	4.998238152	0	5.473822394	6.750142339	0
TCGA-HC-A6AQ-01A	Tumor	1	1.8876987	3.818107396	3.587184318	3.6423885	3.181961658	4.898231805	3.737080115	1.889754219	3.473537792	0.03770299	1.357702631	0.507883734	1.002578831	0.665785028	1.310317397	2.869632481	0.044550543	1.01052634	3.554323883	0	3.727722872	7.132515206	5.465983466	0	0	0.08317711	0.025086933	0	2.75935152	0.081769691	3.284555459	5.274977826	1.153585449	5.397498788	5.500851608	3.318097958	6.262913493	0.07063513	7.341381002	4.810580361	0	4.355375361	6.720071412	0.045560522
TCGA-KK-A7AZ-01A	Tumor	1	1.712785959	4.431608257	4.116592728	4.420546275	2.886063133	5.316595595	3.689458187	2.216025839	4.321340648	0.012122133	1.335657186	0.362601843	0.732927598	1.21731598	2.014115393	3.472813737	0.04261949	1.396206499	2.931337295	0.19445394	1.420420723	6.840974186	5.327741546	0.086848256	0	0	0	0	3.115311283	0.263876713	3.50197132	6.067529755	0.557147321	5.364192464	5.066621999	4.250942577	6.226019521	0.468607228	6.803389561	5.132669881	0	4.423945428	5.706687472	0
TCGA-G9-6366-01A	Tumor	1	1.458563561	4.23780908	4.355297409	3.716935928	3.574885349	5.958578242	5.444988245	2.967013684	5.047481809	0	1.37306434	0.757245674	0.680835948	0.617237488	2.423693525	3.136286011	0	0.036761036	2.947499797	0	2.409211534	6.129283873	5.191052148	0	0	0	0	0	3.635278008	0.052943055	3.957730885	5.703179639	1.071960691	6.516349604	5.607531567	3.916298766	7.252195533	0.189939591	6.716999639	5.645574504	0	5.440645785	6.528242751	0
TCGA-G9-6354-01A	Tumor	1	1.273072006	3.817492046	4.017595828	3.985067009	3.176762809	5.336542476	3.659902568	1.89071881	3.746872397	0	1.22211656	0.520126776	0.612908943	0.410404148	0.589200114	3.093872945	0.233860225	0.445180315	3.463504791	0	2.969567918	6.125794357	5.020143021	0	0	0	0.028123831	0	3.418205814	0.018760597	3.795692316	5.267078069	0.821711114	5.8367868	5.124101235	3.806511578	6.229504662	0.670191124	6.727764936	4.613966222	0	4.366819687	6.09648326	0
TCGA-VP-A87K-01A	Tumor	1	1.701243385	5.485586261	5.4514962	4.79676615	4.415626407	6.090088478	4.538593653	3.044288329	5.109719974	0.028655131	1.008863453	0.238576009	1.150789657	1.240738241	1.581769169	4.114008245	0.050524234	0.866820758	3.156573072	0.060574807	2.214311091	6.588576163	5.399528558	0.069251622	0	0.094163809	0.028476499	0	4.562225254	0.128005234	4.656950831	6.179748363	0.492299578	6.396730391	5.248894602	4.840514873	6.812102295	1.05900342	6.903610601	5.503617513	0	5.15650042	6.547658678	0
TCGA-KK-A8IL-01A	Tumor	1	2.445967392	4.213781749	5.31534018	3.798906351	4.162474655	5.921011337	4.588206199	3.160343047	5.012754354	0.13557567	3.359782566	1.479385484	1.48159566	1.728788343	1.551362328	4.089510767	0	1.22557175	4.128143524	0.189553691	3.679826447	6.518947402	5.713914721	0.038204513	0	0	0	0.076304437	4.445089595	0.697843915	4.132917547	6.040417671	2.198664372	6.133997683	5.435415509	4.529237768	6.520832534	0.356244945	6.677827979	5.048810886	0	5.120059209	6.704339336	0
TCGA-HI-7170-01A	Tumor	1	2.07730209	4.195507589	4.611632226	4.534313776	4.063503266	5.220839552	3.918586579	2.961597669	3.352434578	0.060632425	3.074716825	2.485450286	0.840488046	1.132658338	2.321500181	2.953509717	0.204789883	0.087679059	4.972517619	0	4.092597107	5.761282797	4.41318851	0.03004248	0	0	0.072014041	0	3.828581532	0.110239919	3.865314067	5.495947747	3.710328836	5.4034869	5.694561135	3.608767382	6.291157533	0.068747725	6.486430181	4.690538055	0	4.991392977	5.965041691	0
TCGA-YL-A9WI-01A	Tumor	1	1.279984624	5.604089795	5.125446808	5.671823903	3.962337892	5.921231574	4.537149101	3.039522002	2.540304937	0	1.364048677	0.662501011	0.746875178	0.777113638	1.073266803	3.556008684	0.163442697	0.798446165	3.410285027	0	0.87144427	6.562073643	5.530963661	0	0	0	0	0	4.037210062	0.471576011	3.716005617	6.09526068	5.555235085	5.255660719	5.430526621	3.852289508	6.668573756	1.105398086	6.211710265	5.201519919	0	5.19960697	5.819326327	0
TCGA-G9-6339-01A	Tumor	1	1.679449764	3.848554615	3.31868369	3.872462269	3.663485217	5.360747648	4.112992004	2.26201245	4.379841196	0.04671644	1.62673918	0.727357392	1.144036925	1.641762223	0.996179145	3.29073594	0.303212565	0.585406898	3.322833559	0.066123701	3.441244837	6.606815162	5.313879463	0.075574744	0	0	0	0	3.739258235	0.249090655	3.866042144	5.986931602	1.253276813	5.842995196	5.367382364	4.025752548	6.524206749	0.425499196	6.900644431	4.760998413	0	4.830644771	6.242543481	0
TCGA-V1-A8WW-01A	Tumor	1	2.258304304	5.097297037	4.748399837	5.069913763	4.150155181	5.92184318	4.629352373	2.927974424	3.290655605	0	1.436225553	0.495461192	1.092591432	1.688608004	0.895798928	3.551257462	0.106938852	0.480389242	3.553923313	0.065276003	1.910164452	6.583234746	5.129622023	0.398846687	0	0	0.516355916	0	4.906494077	0.297375414	4.645923484	7.644463234	1.736131605	6.025927666	6.114063071	3.99952963	6.788399679	0.635961671	6.533755471	5.189949847	0	5.121169701	6.783866815	0
TCGA-CH-5789-01A	Tumor	1	2.971063959	5.353659694	5.725517162	5.159960706	4.88071307	5.873606593	5.218714648	3.576518163	3.803680478	0.152743977	3.042598031	1.836249433	1.991749549	2.026138518	1.207962576	4.189432746	0.121926383	0.21226516	4.274882105	0.145482946	4.67345866	5.344246443	4.896140514	0	0	0	0	0	4.669195061	0.113686038	4.855293259	6.041936149	2.621592718	6.04752444	5.217646189	4.433257557	6.6979722	0.435892737	6.034843907	5.128653037	0	5.850060134	6.772525124	0
TCGA-FC-A4JI-01A	Tumor	1	1.666761021	4.415606723	5.800637993	2.72160808	4.647030579	6.257211443	5.110136715	4.949930058	5.274337287	0.01373693	0.336362107	0	0.296837002	0.230652578	3.093214218	5.038976847	0	0.394230511	4.617605586	0.057832766	5.824044846	6.426661628	6.628671284	0.033441692	0.025382457	0	0	0	4.958418006	0	4.66201513	6.631124782	2.425027079	5.42818193	5.40970228	4.663974412	6.394363245	1.135294067	6.717633688	4.989775298	0	5.711790156	5.544229085	0
TCGA-EJ-A65M-01A	Tumor	1	2.13387479	4.539950211	4.674486007	4.093909696	3.631612507	5.635659888	4.661673754	2.439852539	4.016839497	0.042852784	1.6729575	0.287129792	1.129883486	1.332027266	1.313482026	3.538682369	0.321889065	0.649370097	3.533699138	0	3.577086553	6.523076478	5.248437867	0	0.026650601	0	0	0	3.855198326	0.019032777	3.817781935	5.773185586	1.581133292	6.015540561	5.640746606	3.731159196	6.535604768	0.543081102	6.716941112	4.568754278	0	4.696722063	6.621571245	0
TCGA-EJ-A6RA-01A	Tumor	1	2.505851739	4.105046688	4.469860242	4.083919121	3.636236267	5.557123535	4.359346102	2.269777254	4.238910372	0.045947528	1.739726828	0.537294298	1.254593487	0.833398515	1.087773313	3.437754628	0.298632187	1.261557519	3.853670912	0.065042493	4.370148716	6.233187879	5.257009056	0	0	0	0	0	3.800800076	0.155794083	3.919163677	5.94015278	1.454032846	5.502115325	5.548868741	3.634788222	6.588353765	0.689991425	6.721292388	4.98012453	0	4.751101849	6.836610085	0.0554905
TCGA-EJ-5512-01A	Tumor	1	2.517781131	4.589458412	5.310139761	5.149223306	4.80090339	5.76006621	4.971934602	3.477826965	3.260045964	0.04056368	3.375541509	1.494530944	1.605357701	0.516626097	1.594004883	3.99876399	0.204125046	0.27278407	4.517795582	0	4.90327784	5.363734217	4.059439017	0	0	0	0	0	4.262144099	0.026928609	4.864339592	5.669802867	2.93144243	6.011647127	5.790035287	4.457510729	6.669407035	0.266216824	6.151781187	4.817902228	0	5.647277138	6.394018536	0.072900547
TCGA-M7-A723-01A	Tumor	1	1.919269655	3.948543521	3.829016954	4.060261266	3.415043876	4.868144071	3.491446901	1.955906811	3.128623854	0.124095346	2.647174425	1.238716862	1.173938175	1.783051751	0.796060525	2.962411006	0.173344263	0.741594054	3.576491338	0	3.697746894	6.266071004	4.826456658	0.031419723	0	0	0.075265884	0	3.03064157	0.0504795	3.503799748	5.236416346	1.986271051	5.086591855	5.261407982	3.248178672	5.834948472	0.385604126	6.548539789	3.761268216	0	4.233664887	6.633332454	0.04635476
TCGA-KK-A7AQ-01A	Tumor	1	1.501077529	4.238215665	3.643236343	3.431165757	3.012129582	4.736060962	3.916493878	1.405577039	4.67607678	0	1.040785085	0.114511322	0.763724685	2.020036494	2.344674094	2.548452406	0.041902904	0.920619813	3.227766488	0.098843652	2.804758592	6.561163498	5.221997908	0.029035365	0	0	0	0	2.759240994	0.046671972	2.786817463	5.670175209	1.114875528	4.712818803	5.260798557	2.911367375	6.028625072	0.958334516	7.447599125	4.726498061	0.155425542	3.854350536	6.364256345	0
TCGA-EJ-A6RC-01A	Tumor	1	3.439792594	5.426794866	4.491238016	4.965515652	4.297058698	5.624086164	4.48984134	3.019382565	3.752893026	0.012876678	3.017180028	1.635707094	1.267115486	1.746602933	1.850302357	3.465339193	0.398972573	0.5277832	5.177758331	0.054262437	3.797142883	5.759296367	5.228195847	0.121549301	0	0.445420564	0	0.289706934	3.582582833	0.488313733	4.269325407	6.092640039	3.888807061	5.771278439	5.779669231	3.848334358	6.756885223	0.594271139	6.499911775	5.000577326	0	5.272241761	6.766035483	0.046268269
TCGA-KK-A8IF-01A	Tumor	1	1.017294748	5.302941406	4.819337989	4.393609413	4.106122625	5.549098252	4.381060924	2.77566765	5.71876529	0	1.014445313	0.11771318	1.036610594	0.927693118	2.26270772	3.908369916	0.203695558	0.272223223	2.871136885	0.165600349	2.78508202	6.167405161	4.52528489	0	0.03758184	0	0	0	3.626010681	0.079149128	3.579874467	5.580268978	1.780437723	5.773619744	5.571616668	4.075689756	5.988510208	0.855009896	6.643351589	4.786557947	0.090900261	4.934202045	4.794110609	0
TCGA-VP-A879-01A	Tumor	1	2.741468313	4.895289157	4.781313841	5.015248225	4.521430421	5.917015201	4.467877738	3.198025989	4.503059026	0.133099663	3.137003048	2.320449994	1.50625879	0.879062476	1.10796908	3.958019986	0.228614745	1.256300622	4.857222471	0	4.719776146	5.89691604	5.142167095	0	0	0	0	0	4.059971178	0.131964749	4.798077247	6.180953333	2.88121751	5.956243874	5.778128555	4.119623518	6.763303127	1.045860882	6.679419646	5.379665878	0	5.367039294	6.877168791	0
TCGA-HC-A48F-01A	Tumor	1	1.214423264	4.601364124	5.236732903	3.879651617	3.869612279	6.438390826	5.332767875	3.375372821	4.589789534	0	1.694601044	0.308757872	0.506943091	0.700384913	1.299203439	4.294349921	0.107549044	0.136670343	3.726648389	0.128449556	0.977156035	6.073483082	4.824920342	0.400908575	0.313198243	0.4501238	0	0	3.574576274	0.138473335	4.820052358	6.20889467	1.367275447	6.629499557	5.792967623	4.725706934	6.971327236	0.319234353	6.440162569	5.30197366	0.136948601	5.633441827	6.416663377	0
TCGA-VN-A88Q-01A	Tumor	1	1.793376455	4.810147491	5.438408795	4.242775763	4.542560887	5.910997678	4.337353724	2.900961201	5.760003537	0	1.58349489	0.967922491	0.750287825	0.446107178	1.576300948	4.179870186	0.173637978	0.907465583	3.942812287	0.072165267	3.445197071	5.876712211	5.317401706	0	0	0.111936375	0	0.0834163	4.175496745	0	5.125476232	6.167417239	1.00386354	6.0782206	5.1265016	4.800079297	6.7168941	0.494955243	6.54623272	5.197420821	0	5.082274442	6.788222936	0
TCGA-KC-A7FE-01A	Tumor	1	2.568516836	4.761556331	4.617105768	4.921342814	4.54932415	5.678080487	4.686553859	3.115819113	3.500906342	0.074386133	3.606099423	2.027790864	1.798593295	1.722983877	2.499047424	3.602618218	0.10461386	0.659305056	5.462359061	0	4.609944125	6.178942351	5.133074896	0.036945881	0	0	0.088271571	0.275014329	3.827368941	0.274724687	4.536878258	5.92979096	3.874169683	5.918607055	5.877741503	3.85805937	6.753114104	0.163924411	6.606561144	5.102854037	0.312548062	5.420644728	6.848221189	0
TCGA-EJ-A46D-01A	Tumor	1	2.467229129	4.79225688	4.657906159	4.750813151	4.424541368	5.725923446	4.344122172	2.949274613	4.102858395	0.020756154	2.473616225	2.071829459	2.141035958	0.972936022	1.851943488	3.857797221	0.20723572	1.484451862	4.280473511	0	4.58151158	6.024282819	5.086547944	0	0	0	0	0	3.722554666	0.131912207	4.445164089	5.967781878	2.078939531	6.098403349	5.692638563	4.135547452	6.694132175	0.656910971	6.661737561	5.164979075	0	5.144257883	6.664841049	0.074063113
TCGA-HC-7747-01A	Tumor	1	2.891796506	4.451727353	4.7151763	4.894563751	3.947190791	5.512066458	4.488113125	3.120078738	4.521739462	0.151185391	2.046122803	0.815808819	2.053816139	1.085658384	0.876437124	3.641516941	0.321721546	0.026201645	3.873219532	0.060653936	4.687608567	5.907859533	4.929778802	0.102801675	0	0	0	0	4.071014252	0.128168624	4.346651626	6.069019156	1.648779924	5.956334381	5.662549817	3.918592981	6.704473794	0.752939903	6.697679871	4.861945717	0	5.325807739	6.642561189	0
TCGA-HC-7231-01A	Tumor	1	2.473892905	5.174391463	4.887801403	4.755603194	4.630078234	5.839058956	4.875906139	3.442479017	4.713889752	0.026850271	1.926882678	1.17223757	2.027108754	0.724606087	1.010770206	4.026333725	0.553119491	0.228227829	3.95783674	0	3.198567137	5.668605503	4.695850836	0.032838757	0	0	0	0	4.500412022	0.069905017	4.788800822	6.164552796	1.415322284	6.159884794	5.609268812	4.481678856	6.708027014	0.371506515	6.610084583	5.075837884	0	5.841034085	6.633025918	0
TCGA-J4-8200-01A	Tumor	1	1.906907621	5.548410757	4.984452643	5.110856556	4.370518405	5.529308186	5.689481314	4.118056558	2.826815513	0.047002439	3.389503521	1.880768249	1.258963961	1.848157297	1.681432802	4.052187581	0.055506719	0.19030046	4.431310053	0.066525799	2.634461136	5.546807148	5.013830889	0	0	0	0	0.219454509	4.692302038	0.778007358	4.520970759	5.726242714	3.254529236	6.626060612	5.285570203	4.171512497	6.862655362	0.646002499	6.220028043	4.823340692	0.265269258	5.654868853	6.505372095	0.056760232
TCGA-HC-8260-01A	Tumor	1	2.162816329	4.929895298	4.782787575	4.85158001	4.406535426	5.842772131	4.595478068	3.209789988	5.355468898	0.143917596	2.214701439	1.457522713	1.642224668	1.076462828	1.337038689	4.055373293	0.309902176	1.466653785	4.021521296	0.089588501	5.002273974	6.056313951	5.262485243	0	0.019917148	0.07091718	0	0.052657232	4.170394776	0.199778443	4.488923912	6.009074303	1.834086762	5.879978553	5.388472721	4.138815433	6.36580867	0.595691842	6.334903079	5.006771008	0	5.300456122	6.781949239	0
TCGA-V1-A9ZR-01A	Tumor	1	3.407907929	3.655775683	4.740568731	5.191575514	4.029863823	5.728684163	4.138833793	2.993773245	3.380563336	0	3.111355345	3.01295077	2.133484491	1.850781877	1.144367857	3.678292494	1.283716093	1.321295014	5.002710403	0.083410949	4.043901079	5.80491637	4.873501886	0.048412188	0	0	0	0	3.792253682	0.780315368	4.442962964	5.881796859	2.701970526	5.567716759	6.314524639	3.619065136	6.823984173	0.439558971	6.351414521	4.603524306	0	4.962234409	6.262252819	0
TCGA-EJ-A65B-01A	Tumor	1	2.02189308	3.43842255	3.893478786	3.746766709	3.058418276	5.107062613	3.951331093	1.972868392	4.681386463	0.043869965	1.688493173	0.293390752	1.492557495	1.534083417	1.538389721	2.903475453	0.328825228	0.517973529	3.72535418	0.062119951	3.533529775	6.852213374	5.508817573	0.105249879	0	0	0	0	3.062617952	0.688850081	3.556535233	5.246182529	1.572959619	5.604075953	6.104419853	3.466515766	6.577723069	0.524906547	7.070632072	5.118063939	0	4.292515996	6.857435525	0.052989311
TCGA-V1-A8MM-01A	Tumor	1	2.532066076	4.155657936	4.445476166	4.524075318	3.959917462	5.256563995	4.169954278	2.171188964	5.49386681	0	2.4094597	0.236630627	1.136362334	1.619061536	1.671595226	3.507066196	0.190683501	1.171045949	4.139085769	0.277997105	4.076851753	6.807289334	5.447529995	0	0	0.093357671	0	0	3.941533028	0.12692189	3.463371323	5.820882297	2.458563224	5.61338351	5.578665274	3.69273263	6.434005551	0.593301635	7.250202323	5.131302453	0	4.789405066	5.464886638	0
TCGA-CH-5740-01A	Tumor	1	2.505357427	4.824581318	5.401254931	4.792284135	4.51255572	5.782504718	4.009476227	2.964241986	3.95565628	0.022874621	1.958428739	1.080159987	1.466087856	0.864371344	1.661625531	3.918413505	0.423020244	0.55248485	3.90869484	0.095349762	3.353278662	5.550327947	4.706480349	0.108823188	0	0.147261575	0.04511086	0	4.053888004	0.225215605	4.795071988	5.957002128	1.409239212	6.38584457	5.642746565	4.571115239	6.673023837	0.295316626	6.453386251	4.838291831	0	5.480885079	6.532544399	0
TCGA-G9-7525-01A	Tumor	1	1.263091103	3.92032535	4.633931009	4.093214714	2.896074046	5.086470152	3.041135632	1.945133966	3.755069465	0.01112136	1.548504659	0.99028977	1.293879698	0.824774147	1.270794458	2.766424989	0.077236019	0.040179818	3.53793584	0	2.215925733	5.907697088	4.785977931	0.130722732	0	0	0	0	3.247735762	0.05783687	3.881801623	5.358259945	1.426176859	6.188858113	5.230667544	3.823469319	6.27435106	0.233868024	6.299253634	4.59823051	0	4.799708285	5.956109249	0
TCGA-FC-A6HD-01A	Tumor	1	1.011994666	3.018547769	3.964269228	2.571442984	2.603921859	4.799875541	4.094892853	1.567966553	2.536758385	0.01637967	0.39327322	0.064180432	0.318092504	0.142026337	1.015160515	7.034573408	0	1.209540703	2.506283268	0.257321124	1.458058523	7.462325908	5.779966655	0	0	0	0	0	3.136530079	0.063869227	3.145288411	5.382329821	0.497244995	5.688142522	5.571483487	3.24650651	6.372627828	0.633930297	7.491633239	4.739264214	0	4.258717275	6.640501769	0
TCGA-V1-A9Z9-01A	Tumor	1	2.264132675	4.581792137	4.707012758	4.653360488	3.928960151	5.751509153	5.345558593	2.702843022	4.621548128	0	2.32343839	1.671914392	1.299282867	1.595126786	1.300420499	3.637706302	0.13109085	0.525704464	4.452159146	0	3.713532628	6.302760691	5.204777992	0.091689101	0	0	0.074782774	0	4.12861372	0.234958192	4.260561967	6.085129	2.153519994	6.014468417	5.832190366	3.8718212	6.582262368	0.204384013	6.58775441	5.186802136	0	5.283395784	6.588016696	0
TCGA-G9-6361-01A	Tumor	1	1.738715402	4.266404326	4.813306349	5.252504521	4.328849746	5.612409537	4.17560481	3.248641845	3.810757564	0.031909472	2.75031745	2.467096826	1.292482223	1.564994385	0.671387815	3.506984549	0	0.267893587	4.403721348	0	2.886955479	5.834741161	4.594289195	0.051783928	0	0	0	0	4.092711221	0.186392128	4.533384767	5.724223842	2.271600474	5.527266727	5.297033818	4.080710322	6.492477357	0.145295259	6.435899957	4.697923684	0	5.091930022	5.724117298	0
TCGA-KK-A6E8-01A	Tumor	1	0.83910719	5.124900478	4.473766284	3.815997933	3.153314234	5.044965475	4.163701658	2.050192337	4.394776577	0	1.28960749	0.246379897	0.094432057	1.037284803	1.799369687	3.369558725	0	0.107742574	2.689659142	0	3.012243942	6.430182909	5.065753035	0	0	0	0	0	2.981348763	0.0633954	3.663892464	5.576355057	1.158881531	5.598410773	4.768648604	3.327480519	6.038358021	0.367267345	6.436373831	4.592530836	0	4.725534092	5.695346288	0
TCGA-HC-7740-01A	Tumor	1	3.208425438	4.798351355	4.692994008	4.988576401	4.500084743	5.487680765	4.423180578	3.596079272	4.535396176	0.013210975	3.331199918	2.02807909	1.647937429	0.760921279	1.36558469	3.40166278	0.477420736	0.116274121	4.949743601	0	4.97895905	5.786458352	4.699449398	0.063637587	0	0	0.101825296	0.064384036	3.859810497	0.341912471	4.381996141	5.774479745	2.879178887	5.531051524	5.753982839	3.488179211	6.503455295	0.477420736	6.454264311	4.904569878	0	5.423512206	6.829420708	0
TCGA-HC-A9TE-01A	Tumor	1	3.089181007	3.683044517	3.882842293	3.656019773	3.654620251	5.577263909	4.18270723	2.661410032	2.717687118	0	1.973342017	0.921134238	1.261325619	0.77133971	0.950600566	3.383879265	0.187269933	1.389206222	3.898784898	0.115541458	2.51782816	6.043514128	4.15284196	0.336785974	0.02586826	0.091631037	0.054865434	0	3.76897307	0.374501214	3.742512187	4.874257704	1.812686341	4.641735258	5.306710038	3.001460624	5.695291376	0.41430541	5.473574421	4.439419108	0	4.46689771	5.663140907	0
TCGA-EJ-7312-01B	Tumor	1	2.053334823	4.467516731	4.270853126	4.08721438	2.944241999	5.71131148	4.648672069	2.100108903	4.72723374	0.461301519	1.271905433	0.418416059	0.760727947	0.477566121	1.55411224	3.691770204	0.127412938	0.438957623	3.479869232	0	2.941709833	6.396182471	5.399168903	1.036288988	0.882565035	0.232328114	0	0	3.818195376	0.330595114	3.855857291	5.91263322	0.835378872	6.557463162	6.067296262	3.749448971	6.644778092	0.767003837	6.438921929	5.483355118	0	4.759251903	7.033660764	0
TCGA-YL-A8SR-01B	Tumor	1	1.598837768	4.697212871	5.015812412	4.605794891	4.028367959	5.882124237	5.147723801	3.203749122	4.676770215	0.033564958	2.531688581	0.531512292	0.892554658	1.491987477	1.057792446	4.302251748	0.059105156	0.4489953	4.316004856	0	1.481119052	6.283765078	5.419352842	0	0	0	0	0	4.748954821	0.227831439	4.63453459	6.075042468	1.337415128	6.661952641	5.81642325	4.538070788	6.686847479	0.047476255	6.648091359	5.308401932	0	5.519570652	6.616917923	0
TCGA-YL-A8SQ-01B	Tumor	1	2.58488301	4.64368326	4.913331648	5.06328265	4.433682329	5.287632648	4.419036328	2.960398339	4.838802801	0.103920259	2.150053166	1.735934812	0.226328173	0.983667312	2.158154701	4.430152539	0.179763562	1.079323477	4.777416798	0	2.397486468	5.865609713	5.257111156	0	0	0	0	0.086454364	4.492747579	0.546550926	4.149360996	5.828362269	2.741253212	5.565601851	5.211019971	3.815943622	6.37825482	0.23502972	6.389739932	4.962034414	0.079851443	4.897061178	6.574205159	0
TCGA-YL-A8SH-01B	Tumor	1	2.481403584	4.744912914	4.547018646	4.652069507	3.981942535	5.668776028	4.772305326	2.541585103	4.796136959	0.079707638	2.316987671	0.49298916	1.196474678	1.477251892	1.78291133	4.015345318	0.057094525	1.17924	4.157011781	0.133744254	3.159863112	6.109185974	5.175366388	0.078192054	0	0	0	0.225381826	3.818788346	0.327932357	3.988214347	6.194765638	1.793649128	6.275426303	5.459266428	3.721238804	6.450845079	1.000819963	6.507264695	5.10101429	0	5.028943824	6.593247413	0
TCGA-HC-8265-01B	Tumor	1	1.801540031	4.717682918	4.552291172	6.63634255	5.243037469	4.198937581	4.552455995	3.617135337	3.099756822	0.064570493	1.654329907	0.840158041	1.451494273	0.403339764	0.295626063	5.174943421	0.076170482	0.385444069	3.06945339	0	4.056220788	2.947327904	2.458293355	0	0.079448484	0	0	0	3.747690443	0.358702252	4.382106859	4.140423168	2.018608495	5.133758256	1.979402515	4.157537027	5.110705808	0.120014237	2.145923542	3.4918974	0	5.756608282	3.666949406	0
TCGA-HC-8264-01B	Tumor	1	2.192484591	4.667685812	5.320886683	5.734167827	4.74790626	5.835192926	4.827936542	3.619975828	3.400202352	0.011170304	3.398398564	3.21469386	1.161776827	1.571373343	1.251306468	4.137153544	0.320277138	0.278282927	4.974886292	0.047160507	2.869612074	5.507266332	4.37705343	0	0	0.073498651	0	0.054586536	5.128686079	1.06971121	4.638561824	5.70778118	2.371265462	6.71842302	5.377112472	4.123983344	6.791298883	0.714363508	6.367986458	5.256221264	0	5.741626766	6.227544525	0.040198091
TCGA-HC-7740-01B	Tumor	1	3.273851449	4.930211638	4.199419412	6.038321916	5.406293574	5.336796648	4.071705997	3.594014146	2.832758015	0.140590064	3.448575177	2.995985813	1.773245535	1.288419402	0.907515831	5.063985278	0.165087816	1.180098144	5.128610944	0.133880347	4.41107493	2.998321869	3.099122738	0.039667346	0	0	0.469097694	0.69656799	3.97307321	1.654930541	4.534872374	4.374312821	4.001073201	4.18756887	3.563233539	3.983640889	5.489563564	0.255772532	3.268666745	4.361076242	0	5.571965673	4.412803909	0.168675905
TCGA-EJ-7325-01B	Tumor	1	1.308069368	3.905171371	3.15727407	3.54988387	2.581545256	4.313437618	3.038082286	1.44232721	2.289775051	0.064651467	0.656430512	0.126046679	1.044833005	0.827941944	1.134531755	2.497039675	0	0.39813757	2.299490686	0.108859542	1.608380978	6.996458348	5.401505205	0	0	0	0	0	2.387245619	0.255568539	2.745379251	5.474410705	0.523791412	4.386884033	5.011627139	2.903049691	5.623179955	0.580226447	7.366196027	4.419388689	0.059224806	3.273078894	6.469158528	0.047289105
TCGA-EJ-7218-01B	Tumor	1	2.040056762	6.348051128	4.531091894	4.106656899	4.079030269	5.728973723	4.658512799	2.78354775	3.952282496	0	1.75280422	0.908164032	0.450971097	0.615080634	1.853855293	3.37269537	0.580326499	0.631102178	4.155477208	0	4.614434856	5.834699915	5.191917157	0	0	0	0.020878418	0.149474039	3.318611477	0.183572503	4.08999979	5.990881073	1.828194055	5.874671952	5.408151095	3.757863519	6.78276087	0.64427172	6.858292418	5.330089913	0	5.277971519	6.744418392	0
TCGA-YL-A8SO-01B	Tumor	1	2.193925634	6.045962282	4.240121722	4.829742366	3.881111775	5.196901508	4.071526992	2.520098069	4.721008321	0.015388045	1.613569192	0.353542125	1.494036253	1.441720478	2.477280193	3.648190577	0.425382545	1.325784963	3.922421757	0.350564931	2.767241912	6.407424043	5.00393841	0.144226495	0.188096838	0.282518876	0	0	3.955690964	0.117722557	3.43280323	6.25580725	5.382144287	5.163372384	5.639711256	3.631806902	6.405651848	1.245930163	6.612799421	5.03420029	0.069046287	4.673677812	5.987000376	0
TCGA-HC-7817-01B	Tumor	1	3.213540287	4.682868315	4.533192295	4.891776768	4.276025266	5.691175265	4.847981395	3.350107533	2.813674028	0.065281813	3.645647966	2.311797903	2.600745936	2.0636599	1.045203183	3.910986675	0.058136565	0.631370555	4.733277444	0	4.431891794	6.083003036	5.112062845	0	0	0	0	0.080537262	4.605616456	0.702192758	4.667939682	5.845052414	3.357343381	6.374147406	5.736812861	4.219933408	6.909320841	0.670958217	6.515101459	4.708811741	0	5.599624691	6.624194111	0
TCGA-YL-A8SP-01B	Tumor	1	1.495318171	5.354638047	4.409290399	4.518858249	4.21337019	6.009109469	4.521205363	3.123611213	4.187192396	0.01548289	2.099626814	0.426420257	0.372334448	1.263766276	1.931438263	4.250271788	0	0.805845545	4.181093655	0	1.763273003	5.541884367	5.288060357	0.037659655	0.028593963	0	0	0	4.721066932	0.137248353	4.652477112	5.776845211	1.184934036	6.922334364	5.797264285	4.585508011	6.823224015	0.690129683	6.378402098	5.360002328	0	4.632637065	6.393674432	0
TCGA-HC-8258-01B	Tumor	1	2.929402414	4.564678752	4.149930009	5.573088802	6.026478361	4.82007312	4.252544305	3.4839215	1.736523735	0	3.167016709	2.678346721	1.813776989	1.968579847	0.246045311	5.056053233	0.235509529	0.711435882	4.251603966	0	4.645608998	1.819388594	2.222614541	0	0	0	0.04692329	0	3.911350201	0.233705218	4.70725529	3.756397694	4.046779812	4.293247385	3.499066107	3.999217704	5.206468066	0	2.070831318	3.475948169	0	5.156242138	4.213783522	0
TCGA-EJ-7318-01B	Tumor	1	2.11093068	4.793484172	4.160802564	4.484390825	3.128972548	5.518876441	3.957493784	2.102158819	4.579530598	0	1.667279791	0.747366604	1.010545598	1.231145173	1.299277012	3.261205822	0.040998914	0.340799137	3.911862421	0.049186771	3.412217429	6.63124904	5.667084007	0.028406244	0	0	0	0	3.820428713	0.030604522	3.582049173	6.286973126	1.950563733	5.907220779	5.687287885	3.521347911	6.106229591	0.592001457	7.181062058	5.007166614	0	4.589506997	6.803606707	0
TCGA-YL-A8SJ-01B	Tumor	1	2.579549495	4.221947631	5.037599993	5.102324003	4.55162991	5.770712487	3.872545782	3.213497876	4.512034132	0	3.004110242	1.411813041	2.138808828	1.683758096	1.288900646	4.379677756	0.124020343	1.565211433	5.093072946	0	3.669004108	5.802193094	4.648909445	0.043991008	0.033418778	0	0	0	4.058956104	1.625955878	4.233482102	5.557707848	2.362528177	5.921706738	4.93211183	4.300625713	6.47920349	0.62162278	6.41253025	5.243617372	0	5.32065064	6.216934944	0
TCGA-YL-A8SK-01B	Tumor	1	3.178440647	4.377645526	4.835662851	4.49799101	4.516477617	5.835203754	4.088560551	3.698970208	5.42787926	0	3.06090947	3.211543858	1.306846086	1.245056965	2.118039346	3.593803589	0.852873221	1.542060827	4.896987562	0.065135113	5.403894292	6.266377399	5.358677397	0.074448468	0	0	0.118861454	0.146899094	4.140606681	0.625226876	4.619484024	6.073489159	2.792352345	5.212470336	6.072064404	4.072230496	6.45871253	0.484611067	6.481697492	5.109178805	0	5.20313232	6.723552065	0.160672939
TCGA-YL-A8SL-01B	Tumor	1	1.74015475	5.107004073	4.294886557	4.898937828	4.207117143	5.966263341	4.423615135	2.457246669	5.215954031	0.035926248	1.042885178	0.293993126	0.971201159	1.09915039	2.030301702	4.395650696	0	1.1198763	4.329860598	0.075735605	2.213040144	6.269584826	4.898912241	0	0	0	0	0	4.513537002	0.093072769	4.460338152	5.730203456	1.071665193	6.146608915	5.251665165	4.885940167	6.988138555	0.551787357	6.317209538	4.994871953	0	4.907737932	6.276852124	0
TCGA-V1-A9O5-06A	Tumor	1	3.472408639	4.955258657	6.343593633	4.668634878	4.952029452	5.33413537	4.603292678	3.692196851	1.899759266	0	0.519138606	0.156588407	1.35750901	2.797701952	1.248598281	4.123750528	1.618530138	1.43648128	4.170576751	0	9.851482137	6.851001127	4.973494971	0.025218956	0	0	0.020481267	0	5.037643725	0.040569797	4.504603996	6.793399143	1.24743235	5.951546541	6.011687199	4.543442471	7.124702602	0.941313459	6.51680832	7.534151424	0	5.706124385	6.860248673	0
TCGA-CH-5761-11A	Normal	2	3.205981543	4.806069719	5.155992126	4.265333889	4.648177537	5.951835321	4.659677605	3.431713294	4.07392275	0.068641826	2.543922293	1.958960033	2.206442778	1.428911389	1.249110336	3.700682374	0.282661253	0.439011609	4.039554096	0.073245184	5.923780379	5.808847045	5.131839121	0	0	0	0	0	4.153097382	0.215343692	4.804810236	6.148126614	2.180898628	6.052067556	6.137190176	3.883083721	6.941225777	0.501371343	6.563084191	5.327385119	0	5.535571865	7.033591867	0.062514477
TCGA-EJ-7317-11A	Normal	2	2.67566522	5.436184502	5.461952333	5.059413595	4.900215714	6.148331544	5.447233333	3.700965842	4.847704841	0.123484655	3.14852226	1.444029573	1.89565954	0.782159354	1.182873627	4.019336519	0.277020488	0.283828938	4.902105019	0	4.914048669	5.556548906	4.83167961	0	0	0	0.028192029	0	4.559741376	0.177864523	4.987018748	6.206557434	2.554766892	6.736872292	5.755692229	4.172876478	6.955228751	0.645707481	6.399876511	5.093671691	0	6.038716495	6.808966539	0
TCGA-CH-5768-11A	Normal	2	2.592137626	4.433395981	5.131034853	5.038100731	4.994196433	6.015408335	5.033457413	3.578906936	5.341697891	0.046109792	2.963464607	1.524146429	2.160686667	0.425780501	0.88527902	4.363380283	0.36569665	0.470104598	4.160482015	0	5.413070534	5.874866008	4.758328677	0.056310733	0	0	0	0	5.290886821	0.926944493	5.022470164	5.924106319	2.273018321	5.815566187	5.679547266	4.329644067	6.695214526	0.127397115	6.017183664	4.949981866	0	5.574281186	6.574600132	0
TCGA-EJ-7784-11A	Normal	2	3.485578	5.084228829	5.627530408	5.334300204	5.358786974	6.088061344	5.158589193	4.169198089	5.31387635	0.163985952	3.927435655	3.245667272	2.137792245	0.447377604	1.338965302	4.274887397	0.445658727	0.438121053	5.034030147	0	5.934235012	5.711676624	4.844116952	0.212733996	0.024574017	0	0.052146381	0.064799225	4.73966811	0.411839346	5.299001064	6.162542822	3.62800849	6.139621809	5.858959283	4.64482639	6.990055433	0.396018356	6.249237584	5.165538735	0	5.99030768	6.713751018	0
TCGA-EJ-7125-11A	Normal	2	1.965829007	3.156148495	5.403447545	4.08634626	3.802850943	5.520782158	4.209802263	3.022115747	3.039888759	0.196739703	2.874135544	2.671248582	1.280199184	0.613070128	1.171318071	2.773584114	0.50113547	0.128706161	3.765376697	0	4.414686246	5.743124405	5.088185635	0.025604932	0	0	0	0	4.012544454	0.068006563	4.047000646	5.043411935	4.107522798	5.733618082	5.391858212	3.626320678	6.081106852	0.272218554	5.834196004	4.281097488	0	5.113870571	6.202093073	0.037811993
TCGA-G9-6365-11A	Normal	2	2.123847642	3.476860604	3.855241601	4.057328761	3.921020869	5.445332406	3.914986515	2.616987226	5.026523047	0.026535488	2.375938293	1.273519548	1.823722861	1.263987723	0.803647085	3.699588262	0.362700626	0.716855304	3.87048324	0.110176076	5.08910428	6.066961312	5.124410503	0.145573157	0.186192352	0	0.069276242	0.127097453	3.886493033	0.198092368	3.982499693	5.545224479	2.517970315	5.138772844	5.646766141	3.502361967	6.142090302	0.233760192	5.703382807	4.544426944	0.294317759	4.428797058	6.465701552	0.153762141
TCGA-EJ-A8FO-11A	Normal	2	2.765563843	4.165724458	4.31055252	4.976478448	4.373711449	5.626357904	4.141968414	3.2183102	4.409141141	0.015915141	3.747674471	2.976749285	2.815906618	1.524098433	1.563871323	3.58794241	0.351525309	0.571233543	5.597972779	0	5.205450897	6.253417298	4.55468773	0.148946111	0	0	0	0.824112294	4.194731973	1.138795054	4.567912878	6.030155885	3.911910313	5.514984888	6.171628747	3.800232146	6.833135601	0.495615121	6.145918777	5.002935268	0	5.206086246	6.263620421	0.164747568
TCGA-HC-8262-11A	Normal	2	2.584700268	4.499934691	5.200846395	4.350469108	5.088439865	5.849844523	4.517882066	3.715323336	6.797042093	0.015709795	2.653609895	2.980391539	1.475218278	1.389712578	1.418295814	4.344485717	0.513941835	0.677498369	4.254010727	0.189566783	5.852813731	6.545005672	4.863392039	0.14710907	0	0	0.091230852	0.148785459	4.457645059	0.230960671	4.904239292	5.803201545	2.681630045	5.282725634	5.846543104	4.474954407	6.583861366	0.08711893	5.912259282	4.910152567	0	5.281635576	6.493988249	0.30894465
TCGA-EJ-7321-11A	Normal	2	3.653283197	5.001769267	4.938708096	5.062749632	4.737975253	6.103412852	4.911460875	3.436536691	5.056776824	0.287321902	2.906662802	2.543218483	1.562071813	1.039637369	1.857559303	3.814323284	0.28216105	0.759858687	5.018753693	0	5.27904024	5.551478009	4.936964846	0	0	0	0.021625328	0	4.017859432	0.466322972	4.822874362	6.252498075	2.977131613	5.961573934	6.146256666	3.97095974	6.774874598	0.70172076	6.737357164	5.348925886	0	5.743062057	6.976442626	0.039312123
TCGA-HC-7752-11A	Normal	2	2.726514056	3.531560133	4.277393568	4.453684967	4.505510261	5.375103036	3.8320272	2.749592782	2.65560206	0	3.711550505	2.451372241	1.894256116	0.872458989	2.301359194	3.122542309	0.166305225	0.540917941	5.568156405	0	4.626848287	6.44967121	4.688643551	0	0	0	0	0	3.453673602	0.016295773	4.289588415	5.661773875	4.204346142	5.227219671	5.825428263	3.597038156	6.464707109	0.370983442	6.677896268	4.716335303	0	5.085851239	6.05315748	0
TCGA-HC-7819-11A	Normal	2	2.79319023	5.046149377	5.178769773	5.202307847	5.151753794	5.914875424	5.058963785	3.546951611	3.921831647	0.052642202	3.428043426	2.21596912	2.843979371	0.693588163	1.260814217	4.047118227	0.446933442	0.287345426	5.212663495	0.056193357	5.596139766	6.031480692	4.954955346	0	0	0	0	0.065009979	4.243496173	0.151200653	4.976047069	6.108144748	3.557461276	6.129452561	5.740387424	4.275733404	6.819806056	0.561089423	6.729531619	5.110930068	0	5.94121438	7.159248651	0
TCGA-HC-7740-11A	Normal	2	2.146350883	3.89125364	3.446729924	4.710804217	4.052911845	4.733765314	3.993566447	2.908253664	4.072289751	0	2.471364277	0.996974836	1.022085942	0.268689956	0.599958511	2.945340572	0.733221782	0.26422675	3.65379449	0	4.779736898	5.081759574	3.488210459	2.504079761	0	0	0.04778684	0	3.375009386	0.304654402	4.590684849	4.499944237	2.069936272	4.616921501	4.675714304	3.268163956	5.803216298	0.034335965	5.146770524	4.342961633	0.054827409	4.493628712	5.342109609	0
TCGA-EJ-7793-11A	Normal	2	2.937047866	4.895450693	5.32359743	5.50642939	5.100534179	5.95693052	4.906279248	3.71544894	3.870849836	0.038829763	3.607651799	4.071574599	2.114168137	3.30715597	2.275068881	3.881213984	0.601209731	0.35849352	5.61838553	0	5.172608811	5.872148241	4.755729794	0	0	0	0.025840039	0.183125101	4.137275152	0.100436972	5.175538955	6.095684867	4.219695256	6.06087522	6.028224481	4.41757281	6.941871153	0.525507506	6.337636891	4.991569662	0	5.947780999	6.892040309	0
TCGA-HC-8258-11A	Normal	2	1.968159806	3.698329982	3.216990267	4.309725686	3.64230569	4.678166217	3.852734326	2.380757546	4.72830046	0	1.786600821	0.553602884	0.326857694	0.364056396	0.415018699	2.609049974	0.308461152	0.255600097	2.678173664	0	4.815741007	5.07471865	3.64476548	0.425021711	0	0	0	0	2.979741839	0.445726175	4.35803966	4.306577183	1.299128899	4.618215917	4.597250677	3.034467029	5.703489868	0.152179309	4.681258019	3.920107103	0	4.217512109	5.53043642	0.085382563
TCGA-CH-5769-11A	Normal	2	2.460608033	4.637982594	5.218665387	4.77386948	4.543373006	5.742013414	4.540333555	2.901097772	5.325584453	0.103399444	2.584797868	2.132827936	1.91742069	2.555999317	1.560519839	3.648934705	0.136200325	0.474879662	4.347695679	0.110246228	3.444917325	5.928712923	5.101678169	0.213329074	0	0	0	0.064989892	4.368252359	0.302394938	4.234594924	6.436262011	1.998504065	6.113029252	5.477222102	4.279075584	6.67805286	0.144838999	6.674826886	4.889174771	0	5.50196841	6.549157369	0
TCGA-EJ-7315-11A	Normal	2	4.849541552	5.137387159	5.815516686	5.51529568	5.843459278	6.031577326	5.059551463	4.587454197	3.069718431	0.01686276	5.060510514	4.966194364	3.284354003	2.424234341	3.493897439	4.272717045	0.370089768	0.147004857	6.057643165	0	5.560008253	5.393708633	4.407049293	0.080843794	0	0	0.033322021	0	4.737631243	0.669362794	5.518974387	5.98050328	5.13510483	6.130800795	6.312434097	4.781987893	7.280160484	0.415985137	6.149056137	5.199273704	0.075530741	6.237205141	6.664781322	0.17404188
TCGA-EJ-7330-11A	Normal	2	3.559640493	4.324948399	5.244213145	5.205575874	5.076916355	5.766858976	4.437568976	3.939516535	3.887640247	0.014864401	4.186636015	4.904217321	2.075476321	2.045373955	3.348315407	3.566053776	0.372282236	0.501575592	5.657703317	0.06250201	5.24384081	5.702145753	4.450858398	0	0.054400585	0	0.02939289	0.072283899	4.224547583	0.317695032	4.998626345	5.94483206	4.846483891	5.512575857	6.255663756	4.131384931	6.787520497	0.234672144	6.265426883	4.972317252	0	5.694034619	6.503975495	0
TCGA-EJ-7792-11A	Normal	2	3.660244281	4.80790265	5.524527623	5.440984112	5.390344809	6.170598408	5.036259826	4.20444332	4.340561719	0.071330327	4.505773106	3.129143505	2.147016165	1.295266362	1.686684186	4.041247304	0.580411391	0.52538696	5.489692253	0	6.028481778	5.93978358	5.056162739	0.044127413	0	0	0.035881458	0.170857673	4.608698654	0.877519691	5.334444811	6.287349452	4.185378793	6.043139536	6.449579113	4.543812345	7.068039579	0.324396213	6.402727681	5.272955742	0	6.030260139	6.95170618	0
TCGA-G9-6384-11A	Normal	2	2.432196545	4.61060487	4.439080966	4.933886221	4.499141741	5.633105585	4.274207906	2.763762106	3.006480917	0.135384336	3.3915079	1.438520792	2.381391157	2.329085044	0.942663056	3.424527319	0.172647879	0.156068362	5.272458789	0	5.158687988	5.853019152	4.813910079	0.061910339	0	0	0.050398984	0.122667223	3.736394158	0.161166562	4.400504359	5.74310198	2.443700038	5.391413917	5.633188187	3.608944966	6.582348037	0.297280063	6.061961935	4.669325813	0	5.183746406	7.015562922	0.0461603
TCGA-EJ-7783-11A	Normal	2	3.418143029	4.082080601	4.633449875	5.839933305	4.799234218	5.883152414	4.016733461	3.818684774	2.148527319	0	4.754238029	3.891181156	1.941456139	2.994677111	2.79250295	3.30676466	0.213185535	0.192967016	6.509983211	0	5.224678173	5.855674194	4.482456702	0.03908612	0	0	0	0.959720342	4.250823191	0.994186666	5.090344113	5.923905848	5.182365625	5.7040297	6.032005703	4.13833996	7.014145448	0.25228731	5.934707531	4.891291107	0.980530622	5.6642947	6.205733403	0.166309717
TCGA-EJ-7781-11A	Normal	2	4.2048355	5.066614267	5.238105909	5.762220815	5.903687143	6.047798584	4.807608977	4.469372644	3.377581909	0.015856725	5.249557271	5.480789561	2.143415659	2.182064546	3.913628709	4.241310906	0.80416229	0.289047775	6.720896015	0	5.809124308	5.433809575	4.35300524	0.076119741	0	0	0.730249067	0.150114329	4.839178491	0.567481696	5.512157435	6.172486553	5.493854981	6.108491911	6.288436982	4.690309812	7.333801766	0.32346062	6.020601687	5.275103909	0	6.281731786	6.318911705	0
TCGA-HC-7737-11A	Normal	2	1.805892106	4.212320117	3.902751533	4.607343483	4.277235493	4.81795395	4.172122765	3.014475305	4.99480783	0.02085504	2.641561891	1.886541574	0.666982509	0.858807517	0.65048024	3.123564699	0.072775953	0.03783153	3.821716627	0	5.563173577	5.31610504	3.4463234	1.4866457	0	0	0	0	3.525959598	0.299702875	4.908820647	4.75070292	2.673300806	4.994980163	5.116104156	3.435876879	6.073465968	0.114742136	5.492147074	4.639255942	0	4.789543031	5.766550731	0.037684426
TCGA-EJ-7123-11A	Normal	2	3.275599422	4.927090079	4.551636872	5.756635492	5.713310007	5.800903031	4.416164936	4.17974508	2.297422152	0.014851032	4.727567228	3.410883295	1.212702873	2.894807716	2.547247454	3.629361744	0.150949235	0.053475744	6.676926496	0.031561203	5.452014327	5.077742134	3.886932919	0.03613402	0	0	0.058147311	0.692427204	4.266957383	0.703951683	5.347552912	5.846652942	4.998454614	5.749084883	5.881459023	4.150301407	6.938247956	0.234476332	5.844523394	5.055405634	0	6.163264037	6.217467973	0
TCGA-HC-7745-11A	Normal	2	2.501973463	4.116198646	3.55527765	4.852277889	4.366016869	5.040909639	3.84057015	2.95272815	4.720081515	0	3.189829405	1.710488342	0.425886158	0.662412964	0.459550327	2.999967402	0.30855942	0.186211011	5.185316881	0	5.431983394	5.34330207	4.031916819	0.729453368	0	0	0	0.169741255	3.280506905	0.551484149	4.536481721	5.309769913	2.954156136	4.799012125	5.208905855	3.287586532	6.470739281	0.034000201	5.598243412	4.532208211	0	4.924199298	5.950379779	0
TCGA-J4-A83J-11A	Normal	2	3.545439069	4.402494323	4.429074721	4.261202552	4.565029467	5.772180482	4.314130491	3.199541617	5.709274896	0.096127911	3.055046309	2.115456355	1.882092828	1.049754224	2.455977384	3.718739163	0.097543868	1.474123458	5.239960007	0.059465904	5.401827648	5.993945303	5.042328172	0	0	0	0.082274744	0.068783856	3.766903252	0.591935257	4.347584058	5.898754274	3.171258638	5.44710121	5.792334053	3.72540994	6.375211291	0.387121624	6.421429337	5.150548299	0	4.93311469	6.831821473	0.05071854
TCGA-G9-6496-11A	Normal	2	2.264858381	3.66980715	3.836812297	4.503477186	4.022798824	5.383060204	3.564559053	2.339665955	3.6278581	0.042780877	3.225495791	2.083238527	1.518604095	2.147770404	1.428464835	3.286388307	0.401453288	0.253653937	5.134524474	0.045677288	4.696822169	6.092424415	4.6594105	0	0	0	0.021414347	0.153141273	3.678642212	0.29711922	4.113354694	5.794612512	3.636569978	5.27289455	5.829899563	3.343841556	6.487691542	0.377899559	6.154081605	4.530871667	0	4.848440929	5.840841654	0
TCGA-EJ-7794-11A	Normal	2	3.982270835	5.123551882	5.593535931	5.444004064	5.609133113	6.065535497	4.962975736	4.432265926	5.22331959	0.015340752	4.631298671	4.106585869	2.219945353	1.331950835	1.732767929	4.285457004	0.876314388	0.610405573	5.720076953	0	6.217809419	5.689213546	4.570066751	0.210662769	0	0	0.060035395	0.074553516	4.855499899	0.672023376	5.523795255	6.013516491	4.60113924	6.04005363	6.366157257	4.588282946	7.056368511	0.41605269	6.242218884	5.216514033	0	6.012556552	6.673891783	0.055001605
TCGA-HC-7211-11A	Normal	2	1.358239899	3.754708188	3.166923654	4.25130054	3.558443751	4.691496704	3.615200009	2.158574712	3.724560424	0	1.549735316	0.686608164	0.654843279	0.403101523	0.318999038	2.385918726	0.265760128	0.142574235	2.246173563	0	3.931549094	5.26417235	3.636422366	0.166187123	0	0.193505146	0	0.098422076	3.394425886	0.066280005	4.24973187	4.399471747	1.41515905	4.708035542	4.493116673	3.024039703	5.65491458	0.057212998	5.429892328	4.056412093	0	4.131579713	5.334375955	0
TCGA-HC-7738-11A	Normal	2	2.080211718	3.887274865	3.419310767	4.980009681	4.263223213	4.796693145	4.096413432	2.973495228	4.180177173	0	2.968874574	1.353044554	0.623447318	0.51947727	0.531711034	3.050917741	0.46724399	0.335576077	4.243292407	0	5.249742563	4.986480367	3.551961901	1.745247112	0	0	0	0.180783494	3.499227961	0.320670037	4.705180166	4.643491529	2.798309874	4.702233267	4.721506117	3.295511481	6.045205175	0.140112351	5.250674285	4.090084947	0.057978747	4.619291813	5.570164543	0
TCGA-EJ-7797-11A	Normal	2	2.807646477	4.19583735	5.262233395	4.950939875	4.604961735	6.030717977	4.779422024	3.394422434	3.519521768	0.070143734	3.856206641	4.129927778	2.360487714	1.324622043	2.488053739	3.531755484	0.772412017	0.365007393	5.569443838	0.27857021	4.936057669	5.839927667	5.149421827	0.029068856	0	0	0.136211387	0.058240184	3.981934183	0.091984984	4.745687101	6.018659561	4.908615363	5.947717728	5.818943476	4.211471947	6.862264129	0.27790973	6.267689028	5.070209086	0	5.693711419	6.518929601	0.042902941
TCGA-G9-6356-11A	Normal	2	2.360929238	3.898720128	4.706973523	4.000096521	4.299487363	5.773745519	4.388425859	2.825207122	5.586099563	0.03147634	1.243026412	0.852439257	1.129054779	0.235904164	0.894094977	3.806984571	0.747833723	0.501733266	2.566748437	0	5.235408118	6.287985249	5.098166997	0.673313783	0	0	0	0	3.885188474	0.208459407	4.238815448	5.753454514	1.24164305	5.22376738	5.709072192	3.661274378	6.486372189	0.196989931	6.260866358	4.798099118	0	4.868313927	6.977168238	0
TCGA-EJ-7331-11A	Normal	2	3.387927376	5.209964764	5.583093303	5.349377958	5.41121263	5.924467166	5.193464982	4.052430077	3.019895112	0.087956621	4.346233712	4.084605237	2.326188918	1.698949434	3.093371679	4.05851189	0.416906866	0.131711799	5.916198094	0	5.064103763	5.484120129	4.777921751	0	0	0	0.142888166	0.209063236	4.499455187	0.288678759	5.197932309	6.230363786	4.897325248	6.199784893	6.015293159	4.340034912	7.053421445	0.237196322	6.491006966	5.230337618	0.417152153	6.215252942	7.001013238	0.053926694
TCGA-EJ-7789-11A	Normal	2	3.028216081	4.926715446	5.567929795	5.200005551	4.782633813	6.235574637	5.03777308	3.731690978	4.904602174	0.078764689	3.75866505	2.829973211	1.841601143	0.79441257	1.180253696	3.900315456	0.449477597	0.477686604	4.69720411	0	5.685581404	5.745384274	5.189632332	0.064672763	0	0	0	0.065431081	4.524620439	0.705117076	4.950611899	6.09076407	3.10585461	6.462359205	5.983131342	4.29123713	6.823957564	0.48416611	6.283150987	5.146558769	0	5.873777245	6.877558183	0.048231661
TCGA-G9-6499-11A	Normal	2	2.04160173	3.7442025	4.796386963	4.403369718	4.119960796	5.223090233	4.174842478	3.111569476	2.000870312	0.028488536	3.335246628	2.239123108	1.009261402	2.770258131	0.338249548	3.301301177	0.161057459	0.165177815	4.76624392	0	4.373923616	5.720352237	4.529425878	0.134572111	0	0	0	0.0468122	4.016648312	0.222687053	4.216577442	5.679678613	3.644549252	5.121677119	5.177906083	3.263049274	6.23248122	0.249712569	6.117316051	4.60212132	0.043191601	5.032233438	5.32085872	0
TCGA-EJ-7786-11A	Normal	2	3.685881627	5.29792932	5.471065795	5.622841685	5.657120131	6.106478404	5.094067202	4.527539955	3.349188727	0.058179107	4.930322105	4.94857324	1.60744078	1.735641498	3.524018588	4.197904459	0.101799327	0.459906796	6.264095425	0	5.148250754	5.48004902	4.379869674	0.138640837	0	0	0.085883726	0.268020493	4.533919157	0.251354073	5.447487581	6.154528437	5.324787043	6.109746553	6.225574945	4.605930114	7.10584899	0.233233333	6.15481284	5.275048747	0	6.125121322	6.654014786	0
TCGA-G9-6362-11A	Normal	2	0.770005856	3.767570829	4.500193374	5.556729451	3.871006451	5.121969973	3.467488485	2.478499995	1.334344272	0	2.462242262	0.916087762	0.023752121	0.526981322	1.381163231	3.841267274	0	0.16334285	3.544918494	0.044333015	1.749674309	5.526848792	4.366508438	0	0	0	0.041262932	0.100880226	4.189379413	0.366672168	4.181055239	5.092929483	2.196737476	5.970036442	4.431928012	4.040217553	5.468923079	0.115033171	5.900869784	4.176947534	0	4.041959198	4.660370493	0
TCGA-G9-6351-11A	Normal	2	2.340724239	4.290992591	4.579870291	4.654230221	4.350228201	5.55335945	4.303067238	2.79523235	3.468191748	0.196657719	2.853504138	2.927947319	0.879320898	0.835204972	1.06237132	3.351584445	0.041003634	0.142262622	4.649509256	0	4.983269897	6.044178487	4.792985091	0	0	0	0	0.164469635	3.636474578	0.118718772	4.483168447	5.866085527	2.671968395	5.523566713	5.416181378	3.636124531	6.687397852	0.378317087	6.576480623	4.7495403	0	5.193967976	6.611627287	0
TCGA-EJ-7328-11A	Normal	2	3.176280448	4.909718043	4.696271764	5.61685895	5.627927145	5.920980051	4.585722376	4.083732656	3.111466935	0.041382839	4.959596777	5.284245995	2.214032732	1.885633459	3.597926528	4.002437948	0.048887474	0.050188406	6.491593038	0	5.182197378	5.783996209	4.156110459	0	0	0	0.107166694	0.19455047	4.175905561	0.17399505	5.161241163	6.151051974	5.335293968	5.991106716	6.247111907	4.161339395	6.953160977	0.412382849	6.203432369	4.952637926	0	5.955457443	6.615998166	0
TCGA-EJ-7327-11A	Normal	2	2.228837796	4.881527659	5.733209692	4.828156498	4.897013235	6.121209232	5.565793468	3.698183749	3.838768217	0.06286946	2.205411364	2.488984866	1.611754665	0.489093327	1.435079941	3.949941048	0.171995033	0.155474885	4.602827358	0	4.809995905	5.861692787	4.902078157	0	0	0	0.074660246	0	4.601063082	0.033572234	5.119141774	6.378530833	2.449607006	6.36342365	5.645246623	4.462989316	6.823304108	0.464507312	6.452807427	5.172406867	0	6.139644347	7.074659154	0.090535962
TCGA-EJ-7314-11A	Normal	2	3.151989462	5.217289696	5.464300666	5.431561279	5.510660096	6.027960484	5.155517638	4.352166388	3.825775134	0.019920106	4.37884952	4.32786222	1.419942232	1.530845226	2.675350586	4.186553976	0.318478513	0.266591546	5.876274223	0.083299803	5.619656058	5.775988125	4.490919544	0.048346898	0	0	0.221307451	0.186440104	4.641552856	0.102308038	5.369392129	6.354419079	4.775147578	6.2130989	6.042504576	4.507869382	7.010502325	0.211746666	6.151320175	5.190834708	0	6.082817927	6.703977164	0
TCGA-HC-8260-11A	Normal	2	2.243612965	4.746488825	4.818067854	5.240685096	4.737334275	6.069689184	4.937523998	3.314450158	5.102958505	0.04481482	2.938570781	1.431329421	2.292320712	0.764496381	1.603028955	4.063632948	0.377356662	1.012295344	5.029210164	0	5.8350785	6.275862846	5.448492594	0	0	0	0.029843568	0.273459844	4.106319887	0.133934479	4.719653084	6.177115302	2.903319238	6.035052454	5.743506229	4.085537546	6.732106957	0.990277438	6.693147996	5.086852689	0	5.698268699	7.13524851	0
TCGA-G9-6363-11A	Normal	2	2.244068541	4.694303012	3.691598125	4.742076085	4.549319412	5.152869037	4.919400592	2.849998522	4.737027624	0.011883927	2.894657205	1.951196601	2.046794531	1.896420516	1.380002854	3.691548464	0.121906597	0.183758415	4.899634539	0	4.40733078	5.988288943	4.644619565	0	0	0	0	0	4.633463573	0.48996559	4.603550792	6.189546321	3.024943028	5.547943527	5.484896946	4.388818391	6.648884098	0.331863216	6.754153358	4.994080635	0	5.521596996	6.606086953	0
TCGA-HC-8259-11A	Normal	2	2.303823731	4.491166211	4.917492226	5.114191147	4.395052741	5.737668237	4.770348284	3.065376066	3.902656872	0.065497849	3.214984613	1.874879918	1.621651037	1.101358516	2.077585562	3.600921551	0.185906012	0.552024219	5.18233574	0.046971155	5.073819396	5.847950197	5.109650578	0	0.020571796	0	0	0.054367926	3.899076795	0.167037803	4.47428472	5.586848164	3.265097948	5.484219083	5.43435343	3.890044412	6.581220344	0.233936924	5.946953754	4.879650765	0	5.480966712	6.878650363	0
TCGA-G9-6342-11A	Normal	2	2.283484478	5.062023336	4.85177744	4.444769573	4.04585833	5.610599788	4.727827973	2.758021831	4.458370241	0.02533752	2.191724919	1.05413722	1.810731009	1.508986159	1.382114282	3.249893089	0.324035558	0.09039477	4.320267083	0	4.952693229	6.029930023	4.975251831	0	0	0.083477563	0.049926851	0	4.05703679	0.204370892	4.511706695	5.866153148	2.541284999	6.008943487	5.758118739	3.738285065	6.694068397	0.234230437	6.304123232	4.805022471	0	5.396018212	6.74855056	0.045727248
TCGA-EJ-7785-11A	Normal	2	3.179565607	4.591470157	5.714341891	5.339520814	5.104225766	6.213456935	4.885159174	3.919057331	4.221673704	0.014984681	4.101528097	4.126988178	1.632872059	1.006504873	3.035157467	3.72300486	0.603490879	0.297041321	5.586876895	0	5.394288044	5.89160053	5.054240732	0	0	0	0	0.142211356	4.466927755	0.397611451	5.125619789	6.19598936	4.770458801	6.134507273	6.04019456	4.573536021	6.844985105	0.374948734	6.342006087	5.157182044	0	5.833723428	6.653179042	0.105553619
TCGA-G9-6333-11A	Normal	2	2.285153887	3.62063478	3.937015949	4.428883751	4.184491348	5.498560293	3.892115027	2.72765845	4.757710456	0.023045157	2.971319361	1.964523263	1.37963717	1.97897317	0.831873815	3.469449041	0.626248135	0.179154509	4.876641782	0	5.267669313	6.510108295	4.670633535	0.161443451	0	0	0	0.056502908	3.885764904	0.574718749	4.302816796	5.584587754	2.601822796	5.048340277	5.854114066	3.417764076	6.527073303	0.214377159	6.070193537	4.528048546	0	4.891290706	6.455901296	0.041616588
TCGA-EJ-7782-11A	Normal	2	3.198225963	4.116943908	6.047662953	5.019867485	4.288008805	5.887790102	4.866359795	3.481872481	4.417195036	0.138170649	3.107159113	2.953692353	2.212336652	1.0443433	1.168897754	3.401286164	0.777602085	0.450812322	4.161625493	0.060695939	5.362626806	5.485407981	5.094058862	0.035111987	0	0	0.083963014	0.070201983	4.586024368	0.413637292	4.79732208	5.596086666	3.432757659	5.845899925	5.802546253	4.3283053	6.568408419	0.571152391	5.934209819	4.850753099	0	5.57970015	6.469321776	0.051770868
TCGA-G9-6348-11A	Normal	2	2.393298633	3.43804543	4.052043866	4.601124622	4.264472621	5.308531479	3.673251264	2.29306842	2.444916731	0.030620158	3.720920644	1.71325576	1.310185982	1.492617609	2.054109014	2.959818126	0.20469819	0.289021842	5.337571439	0.04344072	4.538201428	6.087296117	4.762551192	0	0	0.067749714	0	0.191430672	3.415176874	0.092398691	4.162923105	5.420851992	3.892530962	4.969296883	5.575522226	3.367787157	6.422799541	0.112772347	6.146081649	4.499306407	0.046405798	4.881527041	6.26718792	0
TCGA-EJ-7115-11A	Normal	2	2.724707406	4.961866846	5.153279548	4.843868104	4.653709254	5.874658514	4.700289789	3.468062121	4.193552065	0.084656755	3.111398118	2.86399761	2.260322744	1.024532205	1.300872557	3.596865257	0.099742348	0.330352893	4.672592995	0	5.614558803	5.894639968	4.960465122	0.135873802	0.103998753	0	0	0.070349855	4.200968967	0.180278494	4.913859875	6.200552804	2.853149023	5.881572289	5.725702964	4.051825003	6.785635893	0.395020135	6.162194894	5.008005242	0	5.56709907	6.700509647	0
TCGA-HC-7747-11A	Normal	2	1.842664437	3.871507119	3.161740421	4.674486547	3.816815517	4.71014418	3.985867006	2.540994382	3.850877356	0	2.012321517	1.408238694	0.471495617	0.203490196	0.280462922	2.656967145	0.307581027	0.085446751	3.394551735	0	4.86315433	5.068727471	3.800097515	1.640317967	0	0	0	0.151330212	3.086406366	0.122171838	4.595108653	4.665266883	2.004600152	4.579358898	4.850552286	3.011124371	5.872221863	0.088641253	5.590491268	4.042304862	0	4.420880757	5.667687363	0.057300889
TCGA-HC-7742-11A	Normal	2	2.431747004	5.042035475	5.191523426	4.889804311	4.636579131	5.814264547	4.919274972	3.35247187	3.500823297	0.015702983	2.886475035	2.593579693	2.906068527	1.389323603	0.782778431	3.879978347	0.256329905	0.110871495	4.520715121	0	5.26789458	5.739725574	5.097051877	0	0	0	0	0.148723825	4.502954568	0.157940959	4.731406912	6.313898263	2.170083949	5.822748774	5.782628523	3.922024582	6.831050232	0.697948259	6.561063672	5.035301486	0	5.672137655	6.977998143	0.056282256
TCGA-CH-5767-11B	Normal	2	3.002223878	4.503482702	4.907818244	4.498371547	4.517135768	5.477751161	4.201860675	3.540296133	6.12798704	0.098095441	2.83952314	2.81081138	1.683253616	1.044378825	1.073741743	3.496480178	0.382482626	0.657871174	3.890259679	0.090116606	5.723558218	5.44566348	4.494009987	0.06939293	0.013389156	0.047948381	0.02853543	0.16949547	4.022325491	0.083751245	4.579540926	5.612173374	2.735567998	5.251591639	5.464869972	3.866297651	6.196589287	0.099539392	5.630962649	4.740127298	0	5.04067375	6.398099784	0
