# Supplementary material for: Identification and Validation of FGF-Related Prognostic Signatures in Prostate Cancer
Source: Dis Markers. 2023 Feb 21;2023:7342882. doi: 10.1155/2023/7342882 (PMC9974262; doi:10.1155/2023/7342882)
Supplement: Supplementary Materials — Table S1: the mRNA expression patterns of 44 FGF-related genes in TCGA PCa, as well as normal samples. Table S2_1: the enriched pathways in the high-risk group obtained by GSEA analysis. Table S2_2: the enriched pathways in the low-risk group obtained by GSEA analysis. [file 7342882.f1.zip › Supplementary Table S2_1 (1).txt]

NAME	GS<br> follow link to MSigDB	GS DETAILS	SIZE	ES	NES	NOM p-val	FDR q-val	FWER p-val	RANK AT MAX	LEADING EDGE
KEGG_ARRHYTHMOGENIC_RIGHT_VENTRICULAR_CARDIOMYOPATHY_ARVC	KEGG_ARRHYTHMOGENIC_RIGHT_VENTRICULAR_CARDIOMYOPATHY_ARVC	Details ...	74	0.538246	1.4595996	0	0.56383216	0.46	6572	tags=58%, list=33%, signal=87%
KEGG_PHOSPHATIDYLINOSITOL_SIGNALING_SYSTEM	KEGG_PHOSPHATIDYLINOSITOL_SIGNALING_SYSTEM	Details ...	76	0.5277228	1.4454669	0.001	0.35125402	0.519	6267	tags=59%, list=32%, signal=86%
KEGG_SMALL_CELL_LUNG_CANCER	KEGG_SMALL_CELL_LUNG_CANCER	Details ...	84	0.53158367	1.4440593	0.001	0.2424926	0.532	4677	tags=52%, list=24%, signal=68%
KEGG_DORSO_VENTRAL_AXIS_FORMATION	KEGG_DORSO_VENTRAL_AXIS_FORMATION	Details ...	24	0.5846245	1.439171	0.017102616	0.19688387	0.558	5082	tags=63%, list=26%, signal=84%
KEGG_RENAL_CELL_CARCINOMA	KEGG_RENAL_CELL_CARCINOMA	Details ...	68	0.5279188	1.4286858	0	0.18265457	0.617	5265	tags=56%, list=27%, signal=76%
KEGG_ECM_RECEPTOR_INTERACTION	KEGG_ECM_RECEPTOR_INTERACTION	Details ...	84	0.5190931	1.4141811	0	0.1888903	0.702	6367	tags=62%, list=32%, signal=91%
KEGG_NON_SMALL_CELL_LUNG_CANCER	KEGG_NON_SMALL_CELL_LUNG_CANCER	Details ...	54	0.5303225	1.4074632	0.001	0.17669211	0.736	3555	tags=44%, list=18%, signal=54%
KEGG_INOSITOL_PHOSPHATE_METABOLISM	KEGG_INOSITOL_PHOSPHATE_METABOLISM	Details ...	54	0.5241092	1.3938951	0.004004004	0.18800974	0.803	7735	tags=70%, list=39%, signal=115%
KEGG_TGF_BETA_SIGNALING_PATHWAY	KEGG_TGF_BETA_SIGNALING_PATHWAY	Details ...	85	0.5058541	1.3891621	0.001	0.17893355	0.83	5836	tags=55%, list=29%, signal=78%
KEGG_FOCAL_ADHESION	KEGG_FOCAL_ADHESION	Details ...	199	0.4833662	1.3786507	0	0.18654196	0.88	5508	tags=50%, list=28%, signal=68%
KEGG_DILATED_CARDIOMYOPATHY	KEGG_DILATED_CARDIOMYOPATHY	Details ...	90	0.50071144	1.3691281	0.002	0.19211951	0.912	5850	tags=44%, list=30%, signal=63%
KEGG_MELANOMA	KEGG_MELANOMA	Details ...	71	0.49748567	1.3509473	0.004	0.22355479	0.954	4093	tags=41%, list=21%, signal=51%
KEGG_REGULATION_OF_ACTIN_CYTOSKELETON	KEGG_REGULATION_OF_ACTIN_CYTOSKELETON	Details ...	212	0.47655225	1.3488866	0	0.21226136	0.957	6787	tags=53%, list=34%, signal=80%
KEGG_ADHERENS_JUNCTION	KEGG_ADHERENS_JUNCTION	Details ...	73	0.49730173	1.347489	0.004	0.20053352	0.96	6672	tags=62%, list=34%, signal=93%
KEGG_PROSTATE_CANCER	KEGG_PROSTATE_CANCER	Details ...	89	0.48359984	1.3247137	0.007	0.25130823	0.987	4200	tags=43%, list=21%, signal=54%
KEGG_PATHWAYS_IN_CANCER	KEGG_PATHWAYS_IN_CANCER	Details ...	323	0.46092018	1.3240178	0	0.23756497	0.987	6193	tags=50%, list=31%, signal=72%
KEGG_HYPERTROPHIC_CARDIOMYOPATHY_HCM	KEGG_HYPERTROPHIC_CARDIOMYOPATHY_HCM	Details ...	83	0.47911692	1.3126165	0.004	0.26242256	0.993	5850	tags=42%, list=30%, signal=60%
KEGG_FC_GAMMA_R_MEDIATED_PHAGOCYTOSIS	KEGG_FC_GAMMA_R_MEDIATED_PHAGOCYTOSIS	Details ...	95	0.4702686	1.3021394	0.008	0.28054732	0.996	6445	tags=52%, list=33%, signal=76%
KEGG_MTOR_SIGNALING_PATHWAY	KEGG_MTOR_SIGNALING_PATHWAY	Details ...	52	0.49236265	1.3007486	0.03	0.26972115	0.996	4031	tags=40%, list=20%, signal=51%
KEGG_GLYCOSAMINOGLYCAN_BIOSYNTHESIS_CHONDROITIN_SULFATE	KEGG_GLYCOSAMINOGLYCAN_BIOSYNTHESIS_CHONDROITIN_SULFATE	Details ...	22	0.5309129	1.2972331	0.07012195	0.26737425	0.997	5843	tags=50%, list=29%, signal=71%
KEGG_FC_EPSILON_RI_SIGNALING_PATHWAY	KEGG_FC_EPSILON_RI_SIGNALING_PATHWAY		79	0.4751388	1.2919232	0.012	0.27233788	0.998	4282	tags=41%, list=22%, signal=51%
KEGG_O_GLYCAN_BIOSYNTHESIS	KEGG_O_GLYCAN_BIOSYNTHESIS		29	0.5081013	1.2849922	0.06552419	0.2848265	0.999	6533	tags=62%, list=33%, signal=92%
KEGG_HEMATOPOIETIC_CELL_LINEAGE	KEGG_HEMATOPOIETIC_CELL_LINEAGE		85	0.4665822	1.2756231	0.019	0.305155	0.999	8066	tags=61%, list=41%, signal=103%
KEGG_NOD_LIKE_RECEPTOR_SIGNALING_PATHWAY	KEGG_NOD_LIKE_RECEPTOR_SIGNALING_PATHWAY		62	0.47184053	1.2752887	0.031	0.2932107	0.999	4569	tags=44%, list=23%, signal=56%
KEGG_AXON_GUIDANCE	KEGG_AXON_GUIDANCE		129	0.45281363	1.2663116	0.008	0.3129557	1	7955	tags=63%, list=40%, signal=104%
KEGG_B_CELL_RECEPTOR_SIGNALING_PATHWAY	KEGG_B_CELL_RECEPTOR_SIGNALING_PATHWAY		75	0.46870536	1.2640185	0.026	0.30852726	1	4031	tags=41%, list=20%, signal=52%
KEGG_BASAL_CELL_CARCINOMA	KEGG_BASAL_CELL_CARCINOMA		55	0.47778556	1.258099	0.039	0.31839558	1	8564	tags=75%, list=43%, signal=131%
KEGG_GLIOMA	KEGG_GLIOMA		65	0.461583	1.252548	0.044	0.32616988	1	4656	tags=43%, list=24%, signal=56%
KEGG_CELL_ADHESION_MOLECULES_CAMS	KEGG_CELL_ADHESION_MOLECULES_CAMS		131	0.45004696	1.2492342	0.01	0.32528257	1	8703	tags=68%, list=44%, signal=120%
KEGG_T_CELL_RECEPTOR_SIGNALING_PATHWAY	KEGG_T_CELL_RECEPTOR_SIGNALING_PATHWAY		108	0.45324826	1.2482538	0.017	0.31826007	1	4492	tags=44%, list=23%, signal=56%
KEGG_TOLL_LIKE_RECEPTOR_SIGNALING_PATHWAY	KEGG_TOLL_LIKE_RECEPTOR_SIGNALING_PATHWAY		102	0.44979018	1.2467767	0.015	0.31356826	1	6001	tags=46%, list=30%, signal=66%
KEGG_UBIQUITIN_MEDIATED_PROTEOLYSIS	KEGG_UBIQUITIN_MEDIATED_PROTEOLYSIS		129	0.44547573	1.246402	0.008	0.30521277	1	6375	tags=47%, list=32%, signal=69%
KEGG_PANCREATIC_CANCER	KEGG_PANCREATIC_CANCER		70	0.46177047	1.2442431	0.034	0.30372217	1	4031	tags=40%, list=20%, signal=50%
KEGG_HOMOLOGOUS_RECOMBINATION	KEGG_HOMOLOGOUS_RECOMBINATION		26	0.4985116	1.2426622	0.13636364	0.30052403	1	5885	tags=46%, list=30%, signal=66%
KEGG_VASCULAR_SMOOTH_MUSCLE_CONTRACTION	KEGG_VASCULAR_SMOOTH_MUSCLE_CONTRACTION		112	0.44753677	1.2418187	0.013	0.29463366	1	3683	tags=30%, list=19%, signal=37%
KEGG_ALDOSTERONE_REGULATED_SODIUM_REABSORPTION	KEGG_ALDOSTERONE_REGULATED_SODIUM_REABSORPTION		42	0.4755748	1.2386466	0.067	0.29716218	1	6145	tags=48%, list=31%, signal=69%
KEGG_MELANOGENESIS	KEGG_MELANOGENESIS		101	0.44758302	1.2368284	0.016	0.2947519	1	6266	tags=50%, list=32%, signal=72%
KEGG_CHRONIC_MYELOID_LEUKEMIA	KEGG_CHRONIC_MYELOID_LEUKEMIA		73	0.45564845	1.2360545	0.05	0.28932893	1	6057	tags=52%, list=31%, signal=75%
KEGG_COLORECTAL_CANCER	KEGG_COLORECTAL_CANCER		62	0.45664805	1.2327071	0.064	0.29246	1	4031	tags=42%, list=20%, signal=52%
KEGG_LEISHMANIA_INFECTION	KEGG_LEISHMANIA_INFECTION		69	0.4558095	1.2318125	0.046	0.28821984	1	8740	tags=72%, list=44%, signal=129%
KEGG_GLYCOSYLPHOSPHATIDYLINOSITOL_GPI_ANCHOR_BIOSYNTHESIS	KEGG_GLYCOSYLPHOSPHATIDYLINOSITOL_GPI_ANCHOR_BIOSYNTHESIS		25	0.49326336	1.227729	0.13279678	0.29456314	1	6596	tags=48%, list=33%, signal=72%
KEGG_LEUKOCYTE_TRANSENDOTHELIAL_MIGRATION	KEGG_LEUKOCYTE_TRANSENDOTHELIAL_MIGRATION		116	0.44300964	1.2247022	0.023	0.29853106	1	7012	tags=50%, list=35%, signal=77%
KEGG_CHEMOKINE_SIGNALING_PATHWAY	KEGG_CHEMOKINE_SIGNALING_PATHWAY		187	0.43382332	1.224248	0.007	0.29324284	1	7515	tags=55%, list=38%, signal=88%
KEGG_GAP_JUNCTION	KEGG_GAP_JUNCTION		87	0.44766036	1.2236485	0.033	0.28842837	1	3688	tags=33%, list=19%, signal=41%
KEGG_ENDOMETRIAL_CANCER	KEGG_ENDOMETRIAL_CANCER		52	0.45779574	1.2218553	0.077077076	0.28746456	1	4031	tags=42%, list=20%, signal=53%
KEGG_JAK_STAT_SIGNALING_PATHWAY	KEGG_JAK_STAT_SIGNALING_PATHWAY		155	0.4319832	1.212921	0.02	0.3094269	1	8166	tags=54%, list=41%, signal=91%
KEGG_ERBB_SIGNALING_PATHWAY	KEGG_ERBB_SIGNALING_PATHWAY		87	0.440856	1.2072467	0.051	0.32174504	1	7750	tags=64%, list=39%, signal=105%
KEGG_APOPTOSIS	KEGG_APOPTOSIS		87	0.43854517	1.2040565	0.06	0.32557565	1	6203	tags=49%, list=31%, signal=72%
KEGG_CYTOKINE_CYTOKINE_RECEPTOR_INTERACTION	KEGG_CYTOKINE_CYTOKINE_RECEPTOR_INTERACTION		263	0.42162204	1.1983857	0.011	0.33802775	1	8740	tags=58%, list=44%, signal=103%
KEGG_ENDOCYTOSIS	KEGG_ENDOCYTOSIS		181	0.4243351	1.1980493	0.015	0.3324316	1	6985	tags=48%, list=35%, signal=74%
KEGG_GLYCOSPHINGOLIPID_BIOSYNTHESIS_GANGLIO_SERIES	KEGG_GLYCOSPHINGOLIPID_BIOSYNTHESIS_GANGLIO_SERIES		15	0.5210523	1.1962992	0.20145379	0.3314046	1	9182	tags=80%, list=46%, signal=149%
KEGG_SPHINGOLIPID_METABOLISM	KEGG_SPHINGOLIPID_METABOLISM		39	0.45595247	1.185439	0.15415415	0.3644215	1	6003	tags=46%, list=30%, signal=66%
KEGG_RIG_I_LIKE_RECEPTOR_SIGNALING_PATHWAY	KEGG_RIG_I_LIKE_RECEPTOR_SIGNALING_PATHWAY		70	0.44034013	1.1843902	0.092	0.36185324	1	5955	tags=41%, list=30%, signal=59%
KEGG_ABC_TRANSPORTERS	KEGG_ABC_TRANSPORTERS		44	0.44830215	1.183041	0.14914915	0.36006668	1	8148	tags=61%, list=41%, signal=104%
KEGG_HEDGEHOG_SIGNALING_PATHWAY	KEGG_HEDGEHOG_SIGNALING_PATHWAY		56	0.44452745	1.1786884	0.12	0.36891574	1	8500	tags=66%, list=43%, signal=115%
KEGG_CALCIUM_SIGNALING_PATHWAY	KEGG_CALCIUM_SIGNALING_PATHWAY		177	0.41267526	1.1687752	0.036	0.40110675	1	7250	tags=46%, list=37%, signal=72%
KEGG_GLYCOSAMINOGLYCAN_BIOSYNTHESIS_KERATAN_SULFATE	KEGG_GLYCOSAMINOGLYCAN_BIOSYNTHESIS_KERATAN_SULFATE		15	0.50384665	1.1685601	0.2239422	0.39489764	1	8671	tags=73%, list=44%, signal=130%
KEGG_ACUTE_MYELOID_LEUKEMIA	KEGG_ACUTE_MYELOID_LEUKEMIA		57	0.43743008	1.16779	0.124124125	0.39111757	1	6017	tags=51%, list=30%, signal=73%
KEGG_PROGESTERONE_MEDIATED_OOCYTE_MATURATION	KEGG_PROGESTERONE_MEDIATED_OOCYTE_MATURATION		85	0.427756	1.1643615	0.09	0.3976807	1	7051	tags=49%, list=36%, signal=76%
KEGG_LONG_TERM_POTENTIATION	KEGG_LONG_TERM_POTENTIATION		70	0.42518649	1.156302	0.133	0.42268223	1	4984	tags=37%, list=25%, signal=49%
KEGG_WNT_SIGNALING_PATHWAY	KEGG_WNT_SIGNALING_PATHWAY		150	0.41177458	1.1561433	0.054	0.41622242	1	8752	tags=63%, list=44%, signal=111%
KEGG_BASAL_TRANSCRIPTION_FACTORS	KEGG_BASAL_TRANSCRIPTION_FACTORS		35	0.4432937	1.1561092	0.19458374	0.40964362	1	6928	tags=43%, list=35%, signal=66%
KEGG_NEUROTROPHIN_SIGNALING_PATHWAY	KEGG_NEUROTROPHIN_SIGNALING_PATHWAY		126	0.41554037	1.1553012	0.08	0.40648648	1	4656	tags=37%, list=24%, signal=48%
KEGG_VIRAL_MYOCARDITIS	KEGG_VIRAL_MYOCARDITIS		68	0.42195037	1.1471543	0.146	0.43183637	1	8926	tags=59%, list=45%, signal=107%
KEGG_PRIMARY_IMMUNODEFICIENCY	KEGG_PRIMARY_IMMUNODEFICIENCY		35	0.44136044	1.1463156	0.2241206	0.4281965	1	7096	tags=57%, list=36%, signal=89%
KEGG_INSULIN_SIGNALING_PATHWAY	KEGG_INSULIN_SIGNALING_PATHWAY		136	0.39781028	1.1123561	0.146	0.5724362	1	5692	tags=40%, list=29%, signal=56%
KEGG_NICOTINATE_AND_NICOTINAMIDE_METABOLISM	KEGG_NICOTINATE_AND_NICOTINAMIDE_METABOLISM		24	0.4468006	1.1116002	0.31717172	0.56749105	1	5084	tags=42%, list=26%, signal=56%
KEGG_INTESTINAL_IMMUNE_NETWORK_FOR_IGA_PRODUCTION	KEGG_INTESTINAL_IMMUNE_NETWORK_FOR_IGA_PRODUCTION		46	0.4247527	1.1104987	0.24824825	0.5642974	1	9085	tags=70%, list=46%, signal=128%
KEGG_MAPK_SIGNALING_PATHWAY	KEGG_MAPK_SIGNALING_PATHWAY		266	0.38613045	1.1090223	0.09	0.5634338	1	8726	tags=55%, list=44%, signal=97%
KEGG_TIGHT_JUNCTION	KEGG_TIGHT_JUNCTION		130	0.39747554	1.1078949	0.154	0.5607065	1	7166	tags=43%, list=36%, signal=67%
KEGG_NATURAL_KILLER_CELL_MEDIATED_CYTOTOXICITY	KEGG_NATURAL_KILLER_CELL_MEDIATED_CYTOTOXICITY		131	0.398572	1.1068231	0.153	0.5576917	1	8740	tags=57%, list=44%, signal=102%
KEGG_GLYCOSAMINOGLYCAN_BIOSYNTHESIS_HEPARAN_SULFATE	KEGG_GLYCOSAMINOGLYCAN_BIOSYNTHESIS_HEPARAN_SULFATE		26	0.44381684	1.1021138	0.29305136	0.5719785	1	4798	tags=42%, list=24%, signal=56%
KEGG_ADIPOCYTOKINE_SIGNALING_PATHWAY	KEGG_ADIPOCYTOKINE_SIGNALING_PATHWAY		66	0.40307394	1.1006715	0.254	0.5707665	1	7680	tags=50%, list=39%, signal=81%
KEGG_N_GLYCAN_BIOSYNTHESIS	KEGG_N_GLYCAN_BIOSYNTHESIS		46	0.42053527	1.0998639	0.27327326	0.5666033	1	5231	tags=33%, list=26%, signal=44%
KEGG_ALLOGRAFT_REJECTION	KEGG_ALLOGRAFT_REJECTION		35	0.42672867	1.0983377	0.28514057	0.5663949	1	8926	tags=66%, list=45%, signal=119%
KEGG_GLYCOSPHINGOLIPID_BIOSYNTHESIS_LACTO_AND_NEOLACTO_SERIES	KEGG_GLYCOSPHINGOLIPID_BIOSYNTHESIS_LACTO_AND_NEOLACTO_SERIES		26	0.43684977	1.089299	0.35454544	0.60174525	1	6737	tags=46%, list=34%, signal=70%
KEGG_ASTHMA	KEGG_ASTHMA		28	0.43416882	1.085286	0.33131924	0.6134868	1	9302	tags=64%, list=47%, signal=121%
KEGG_TYPE_II_DIABETES_MELLITUS	KEGG_TYPE_II_DIABETES_MELLITUS		47	0.40787074	1.0745348	0.326	0.658557	1	8719	tags=57%, list=44%, signal=102%
KEGG_PANTOTHENATE_AND_COA_BIOSYNTHESIS	KEGG_PANTOTHENATE_AND_COA_BIOSYNTHESIS		16	0.45150617	1.0744313	0.39130434	0.6506071	1	6763	tags=50%, list=34%, signal=76%
KEGG_EPITHELIAL_CELL_SIGNALING_IN_HELICOBACTER_PYLORI_INFECTION	KEGG_EPITHELIAL_CELL_SIGNALING_IN_HELICOBACTER_PYLORI_INFECTION		68	0.39631864	1.0704029	0.326	0.66253597	1	7222	tags=47%, list=36%, signal=74%
KEGG_FRUCTOSE_AND_MANNOSE_METABOLISM	KEGG_FRUCTOSE_AND_MANNOSE_METABOLISM		32	0.41578722	1.0682563	0.37211636	0.6642958	1	5497	tags=34%, list=28%, signal=47%
KEGG_SYSTEMIC_LUPUS_ERYTHEMATOSUS	KEGG_SYSTEMIC_LUPUS_ERYTHEMATOSUS		54	0.39875856	1.0653172	0.358	0.6703285	1	8926	tags=63%, list=45%, signal=114%
KEGG_LONG_TERM_DEPRESSION	KEGG_LONG_TERM_DEPRESSION		68	0.3917793	1.064511	0.341	0.66598344	1	7012	tags=43%, list=35%, signal=66%
KEGG_MISMATCH_REPAIR	KEGG_MISMATCH_REPAIR		23	0.4301884	1.0549842	0.41549295	0.70468587	1	8221	tags=52%, list=41%, signal=89%
KEGG_CELL_CYCLE	KEGG_CELL_CYCLE		124	0.37835622	1.052224	0.305	0.71099085	1	9851	tags=63%, list=50%, signal=124%
KEGG_NOTCH_SIGNALING_PATHWAY	KEGG_NOTCH_SIGNALING_PATHWAY		47	0.4016702	1.0511279	0.39	0.7076457	1	6536	tags=45%, list=33%, signal=67%
KEGG_LYSINE_DEGRADATION	KEGG_LYSINE_DEGRADATION		42	0.40171587	1.0478245	0.4074074	0.7153205	1	9384	tags=62%, list=47%, signal=117%
KEGG_PURINE_METABOLISM	KEGG_PURINE_METABOLISM		154	0.37376776	1.0467846	0.327	0.7120336	1	5366	tags=34%, list=27%, signal=46%
KEGG_P53_SIGNALING_PATHWAY	KEGG_P53_SIGNALING_PATHWAY		67	0.38044894	1.0349137	0.412	0.7618525	1	10267	tags=70%, list=52%, signal=145%
KEGG_GNRH_SIGNALING_PATHWAY	KEGG_GNRH_SIGNALING_PATHWAY		101	0.37016675	1.0197012	0.444	0.8269878	1	7465	tags=46%, list=38%, signal=73%
KEGG_VIBRIO_CHOLERAE_INFECTION	KEGG_VIBRIO_CHOLERAE_INFECTION		53	0.3867339	1.0181818	0.475	0.82557887	1	7348	tags=38%, list=37%, signal=60%
KEGG_GLYCEROLIPID_METABOLISM	KEGG_GLYCEROLIPID_METABOLISM		48	0.38403565	1.0170742	0.472	0.8217811	1	9044	tags=52%, list=46%, signal=96%
KEGG_VEGF_SIGNALING_PATHWAY	KEGG_VEGF_SIGNALING_PATHWAY		76	0.37054333	1.01622	0.463	0.81671304	1	4031	tags=28%, list=20%, signal=35%
KEGG_VASOPRESSIN_REGULATED_WATER_REABSORPTION	KEGG_VASOPRESSIN_REGULATED_WATER_REABSORPTION		44	0.3816277	1.0053188	0.496	0.85930425	1	9487	tags=55%, list=48%, signal=104%
KEGG_CYTOSOLIC_DNA_SENSING_PATHWAY	KEGG_CYTOSOLIC_DNA_SENSING_PATHWAY		54	0.37741336	0.99662584	0.533	0.8904958	1	8150	tags=44%, list=41%, signal=75%
KEGG_COMPLEMENT_AND_COAGULATION_CASCADES	KEGG_COMPLEMENT_AND_COAGULATION_CASCADES		69	0.36418757	0.98576695	0.546	0.9305983	1	8605	tags=52%, list=43%, signal=92%
KEGG_NITROGEN_METABOLISM	KEGG_NITROGEN_METABOLISM		23	0.3936899	0.9789939	0.5464646	0.95136493	1	4039	tags=22%, list=20%, signal=27%
KEGG_GRAFT_VERSUS_HOST_DISEASE	KEGG_GRAFT_VERSUS_HOST_DISEASE		37	0.38044518	0.97896886	0.5511022	0.9417232	1	8926	tags=59%, list=45%, signal=108%
KEGG_PROPANOATE_METABOLISM	KEGG_PROPANOATE_METABOLISM		31	0.38509217	0.9727955	0.5787362	0.9594902	1	11301	tags=84%, list=57%, signal=195%
KEGG_RNA_DEGRADATION	KEGG_RNA_DEGRADATION		55	0.36481434	0.97022694	0.603	0.9612738	1	7887	tags=47%, list=40%, signal=78%
KEGG_AMINOACYL_TRNA_BIOSYNTHESIS	KEGG_AMINOACYL_TRNA_BIOSYNTHESIS		22	0.39119044	0.9662643	0.5793731	0.9681371	1	9346	tags=64%, list=47%, signal=120%
KEGG_BLADDER_CANCER	KEGG_BLADDER_CANCER		42	0.36430123	0.9645115	0.5795796	0.96536106	1	8692	tags=52%, list=44%, signal=93%
KEGG_SELENOAMINO_ACID_METABOLISM	KEGG_SELENOAMINO_ACID_METABOLISM		24	0.38434803	0.95651317	0.59031284	0.988718	1	7733	tags=46%, list=39%, signal=75%
KEGG_OOCYTE_MEIOSIS	KEGG_OOCYTE_MEIOSIS		112	0.34566006	0.95643663	0.65	0.9794954	1	6329	tags=36%, list=32%, signal=52%
KEGG_AUTOIMMUNE_THYROID_DISEASE	KEGG_AUTOIMMUNE_THYROID_DISEASE		50	0.35307172	0.9463905	0.641	1	1	8468	tags=44%, list=43%, signal=77%
KEGG_TYPE_I_DIABETES_MELLITUS	KEGG_TYPE_I_DIABETES_MELLITUS		41	0.36541656	0.9444867	0.6182365	1	1	8926	tags=56%, list=45%, signal=102%
KEGG_THYROID_CANCER	KEGG_THYROID_CANCER		29	0.37346348	0.9422945	0.6208626	1	1	9594	tags=69%, list=48%, signal=134%
KEGG_CYSTEINE_AND_METHIONINE_METABOLISM	KEGG_CYSTEINE_AND_METHIONINE_METABOLISM		34	0.3667539	0.93911374	0.62211055	1	1	8479	tags=50%, list=43%, signal=87%
KEGG_ALANINE_ASPARTATE_AND_GLUTAMATE_METABOLISM	KEGG_ALANINE_ASPARTATE_AND_GLUTAMATE_METABOLISM		30	0.36895555	0.93740153	0.641206	1	1	8691	tags=43%, list=44%, signal=77%
KEGG_GLYCOSAMINOGLYCAN_DEGRADATION	KEGG_GLYCOSAMINOGLYCAN_DEGRADATION		21	0.38078403	0.93541473	0.61953205	1	1	8201	tags=48%, list=41%, signal=81%
KEGG_RENIN_ANGIOTENSIN_SYSTEM	KEGG_RENIN_ANGIOTENSIN_SYSTEM		17	0.386054	0.92821145	0.6206544	1	1	8096	tags=47%, list=41%, signal=80%
KEGG_GLYCEROPHOSPHOLIPID_METABOLISM	KEGG_GLYCEROPHOSPHOLIPID_METABOLISM		76	0.34227413	0.92764974	0.718	1	1	6516	tags=36%, list=33%, signal=53%
KEGG_AMINO_SUGAR_AND_NUCLEOTIDE_SUGAR_METABOLISM	KEGG_AMINO_SUGAR_AND_NUCLEOTIDE_SUGAR_METABOLISM		42	0.34890395	0.9159099	0.6966967	1	1	9182	tags=52%, list=46%, signal=97%
KEGG_NEUROACTIVE_LIGAND_RECEPTOR_INTERACTION	KEGG_NEUROACTIVE_LIGAND_RECEPTOR_INTERACTION		271	0.31997573	0.9122187	0.871	1	1	7888	tags=38%, list=40%, signal=62%
KEGG_ETHER_LIPID_METABOLISM	KEGG_ETHER_LIPID_METABOLISM		33	0.3554373	0.9063675	0.7027027	1	1	9611	tags=61%, list=49%, signal=118%
KEGG_BIOSYNTHESIS_OF_UNSATURATED_FATTY_ACIDS	KEGG_BIOSYNTHESIS_OF_UNSATURATED_FATTY_ACIDS		22	0.366299	0.90172863	0.68292683	1	1	11263	tags=77%, list=57%, signal=179%
KEGG_TRYPTOPHAN_METABOLISM	KEGG_TRYPTOPHAN_METABOLISM		39	0.34500214	0.89722997	0.7254509	1	1	11301	tags=69%, list=57%, signal=161%
KEGG_LYSOSOME	KEGG_LYSOSOME		121	0.32113466	0.8920441	0.829	1	1	11206	tags=64%, list=57%, signal=148%
KEGG_GALACTOSE_METABOLISM	KEGG_GALACTOSE_METABOLISM		25	0.35742983	0.89100116	0.7070707	1	1	9746	tags=56%, list=49%, signal=110%
KEGG_VALINE_LEUCINE_AND_ISOLEUCINE_DEGRADATION	KEGG_VALINE_LEUCINE_AND_ISOLEUCINE_DEGRADATION		43	0.33307865	0.8806538	0.75	1	1	11398	tags=72%, list=58%, signal=169%
KEGG_PATHOGENIC_ESCHERICHIA_COLI_INFECTION	KEGG_PATHOGENIC_ESCHERICHIA_COLI_INFECTION		55	0.32800198	0.87372863	0.805	1	1	11010	tags=60%, list=56%, signal=135%
KEGG_SNARE_INTERACTIONS_IN_VESICULAR_TRANSPORT	KEGG_SNARE_INTERACTIONS_IN_VESICULAR_TRANSPORT		38	0.33772448	0.8687767	0.7755511	1	1	9771	tags=58%, list=49%, signal=114%
KEGG_DNA_REPLICATION	KEGG_DNA_REPLICATION		36	0.33272836	0.85878515	0.77208835	1	1	6276	tags=33%, list=32%, signal=49%
KEGG_REGULATION_OF_AUTOPHAGY	KEGG_REGULATION_OF_AUTOPHAGY		35	0.33213294	0.8538718	0.79137415	1	1	6811	tags=29%, list=34%, signal=43%
KEGG_CITRATE_CYCLE_TCA_CYCLE	KEGG_CITRATE_CYCLE_TCA_CYCLE		30	0.33654386	0.8484556	0.7897384	1	1	9262	tags=50%, list=47%, signal=94%
KEGG_NUCLEOTIDE_EXCISION_REPAIR	KEGG_NUCLEOTIDE_EXCISION_REPAIR		44	0.3199531	0.8353024	0.8368368	1	1	11347	tags=64%, list=57%, signal=149%
KEGG_MATURITY_ONSET_DIABETES_OF_THE_YOUNG	KEGG_MATURITY_ONSET_DIABETES_OF_THE_YOUNG		25	0.32908663	0.82884854	0.79635257	1	1	5526	tags=20%, list=28%, signal=28%
KEGG_PEROXISOME	KEGG_PEROXISOME		78	0.30099937	0.8154495	0.92	1	1	10966	tags=59%, list=55%, signal=132%
KEGG_TASTE_TRANSDUCTION	KEGG_TASTE_TRANSDUCTION		51	0.30258894	0.80158055	0.8998999	1	1	10129	tags=53%, list=51%, signal=108%
KEGG_PYRIMIDINE_METABOLISM	KEGG_PYRIMIDINE_METABOLISM		97	0.2864462	0.794033	0.948	1	1	7692	tags=37%, list=39%, signal=60%
KEGG_ONE_CARBON_POOL_BY_FOLATE	KEGG_ONE_CARBON_POOL_BY_FOLATE		17	0.33045837	0.7931246	0.80510205	1	1	7961	tags=47%, list=40%, signal=79%
KEGG_RNA_POLYMERASE	KEGG_RNA_POLYMERASE		28	0.30526933	0.76808757	0.8697395	1	1	5014	tags=25%, list=25%, signal=33%
KEGG_STEROID_BIOSYNTHESIS	KEGG_STEROID_BIOSYNTHESIS		17	0.3219207	0.7632533	0.85036117	1	1	10493	tags=59%, list=53%, signal=125%
KEGG_AMYOTROPHIC_LATERAL_SCLEROSIS_ALS	KEGG_AMYOTROPHIC_LATERAL_SCLEROSIS_ALS		53	0.28752136	0.76194316	0.933	1	1	10718	tags=62%, list=54%, signal=135%
KEGG_PROXIMAL_TUBULE_BICARBONATE_RECLAMATION	KEGG_PROXIMAL_TUBULE_BICARBONATE_RECLAMATION		23	0.30496582	0.75646394	0.85196376	1	1	10250	tags=61%, list=52%, signal=126%
KEGG_ANTIGEN_PROCESSING_AND_PRESENTATION	KEGG_ANTIGEN_PROCESSING_AND_PRESENTATION		80	0.27840075	0.7527676	0.971	1	1	11531	tags=59%, list=58%, signal=140%
KEGG_OTHER_GLYCAN_DEGRADATION	KEGG_OTHER_GLYCAN_DEGRADATION		16	0.3175635	0.7494861	0.85522234	1	1	11117	tags=75%, list=56%, signal=171%
KEGG_PRION_DISEASES	KEGG_PRION_DISEASES		35	0.28759867	0.74358666	0.9149149	1	1	8562	tags=46%, list=43%, signal=80%
KEGG_BUTANOATE_METABOLISM	KEGG_BUTANOATE_METABOLISM		34	0.28391147	0.7337707	0.904	1	1	12230	tags=65%, list=62%, signal=169%
KEGG_PPAR_SIGNALING_PATHWAY	KEGG_PPAR_SIGNALING_PATHWAY		69	0.27058384	0.73141456	0.968	1	1	7997	tags=35%, list=40%, signal=58%
KEGG_STARCH_AND_SUCROSE_METABOLISM	KEGG_STARCH_AND_SUCROSE_METABOLISM		50	0.2643252	0.6994752	0.9719439	1	1	9125	tags=34%, list=46%, signal=63%
KEGG_BETA_ALANINE_METABOLISM	KEGG_BETA_ALANINE_METABOLISM		22	0.28389013	0.6934433	0.93110436	1	1	10818	tags=55%, list=55%, signal=120%
KEGG_GLYCOLYSIS_GLUCONEOGENESIS	KEGG_GLYCOLYSIS_GLUCONEOGENESIS		61	0.2526532	0.6811618	0.979	1	1	13134	tags=69%, list=66%, signal=204%
KEGG_PENTOSE_PHOSPHATE_PATHWAY	KEGG_PENTOSE_PHOSPHATE_PATHWAY		27	0.26362032	0.66356975	0.953629	1	1	9931	tags=41%, list=50%, signal=82%
KEGG_FATTY_ACID_METABOLISM	KEGG_FATTY_ACID_METABOLISM		42	0.25268513	0.6598275	0.96693385	1	1	10894	tags=55%, list=55%, signal=121%
KEGG_HISTIDINE_METABOLISM	KEGG_HISTIDINE_METABOLISM		28	0.25213835	0.6335313	0.965966	1	1	11319	tags=61%, list=57%, signal=141%
KEGG_ALZHEIMERS_DISEASE	KEGG_ALZHEIMERS_DISEASE		151	0.22259417	0.6243268	1	1	1	4792	tags=19%, list=24%, signal=24%
KEGG_ARGININE_AND_PROLINE_METABOLISM	KEGG_ARGININE_AND_PROLINE_METABOLISM		53	0.21863481	0.58296746	0.991	1	1	9362	tags=43%, list=47%, signal=82%
KEGG_SPLICEOSOME	KEGG_SPLICEOSOME		126	0.20390248	0.5684003	1	1	1	11476	tags=52%, list=58%, signal=122%
KEGG_PYRUVATE_METABOLISM	KEGG_PYRUVATE_METABOLISM		40	0.2082941	0.5428182	0.992993	1	1	12078	tags=60%, list=61%, signal=153%
KEGG_HUNTINGTONS_DISEASE	KEGG_HUNTINGTONS_DISEASE		166	0.1896434	0.5313638	1	1	1	6266	tags=21%, list=32%, signal=31%
KEGG_TERPENOID_BACKBONE_BIOSYNTHESIS	KEGG_TERPENOID_BACKBONE_BIOSYNTHESIS		15	0.2201579	0.51812637	0.9783728	1	1	11980	tags=73%, list=60%, signal=185%
KEGG_BASE_EXCISION_REPAIR	KEGG_BASE_EXCISION_REPAIR		33	0.19456793	0.4963647	0.9939638	1	1	11821	tags=61%, list=60%, signal=150%
KEGG_ALPHA_LINOLENIC_ACID_METABOLISM	KEGG_ALPHA_LINOLENIC_ACID_METABOLISM		19	0.19888195	0.47770107	0.9887755	1	1	12073	tags=63%, list=61%, signal=162%
KEGG_ARACHIDONIC_ACID_METABOLISM	KEGG_ARACHIDONIC_ACID_METABOLISM		58	0.17821394	0.47695708	1	1	1	9313	tags=34%, list=47%, signal=65%
KEGG_GLYCINE_SERINE_AND_THREONINE_METABOLISM	KEGG_GLYCINE_SERINE_AND_THREONINE_METABOLISM		31	0.1578912	0.39939722	1	1	1	10767	tags=45%, list=54%, signal=99%
KEGG_PROTEASOME	KEGG_PROTEASOME		43	0.15077496	0.39511955	1	1	1	11032	tags=37%, list=56%, signal=84%
KEGG_PENTOSE_AND_GLUCURONATE_INTERCONVERSIONS	KEGG_PENTOSE_AND_GLUCURONATE_INTERCONVERSIONS		28	0.15670164	0.39507824	1	1	1	5704	tags=14%, list=29%, signal=20%
KEGG_GLUTATHIONE_METABOLISM	KEGG_GLUTATHIONE_METABOLISM		48	0.15008622	0.3947533	1	1	1	11838	tags=48%, list=60%, signal=119%
KEGG_DRUG_METABOLISM_CYTOCHROME_P450	KEGG_DRUG_METABOLISM_CYTOCHROME_P450		70	0.13548222	0.3655509	1	1	1	13877	tags=60%, list=70%, signal=200%
KEGG_DRUG_METABOLISM_OTHER_ENZYMES	KEGG_DRUG_METABOLISM_OTHER_ENZYMES		51	0.13603635	0.3614169	0.998999	1	1	13817	tags=57%, list=70%, signal=187%
KEGG_TYROSINE_METABOLISM	KEGG_TYROSINE_METABOLISM		40	0.12704752	0.3306927	1	1	1	8985	tags=28%, list=45%, signal=50%
KEGG_STEROID_HORMONE_BIOSYNTHESIS	KEGG_STEROID_HORMONE_BIOSYNTHESIS		55	0.11768429	0.3147225	1	0.9999715	1	6868	tags=16%, list=35%, signal=25%
