# Supplementary material for: Identification and Validation of FGF-Related Prognostic Signatures in Prostate Cancer
Source: Dis Markers. 2023 Feb 21;2023:7342882. doi: 10.1155/2023/7342882 (PMC9974262; doi:10.1155/2023/7342882)
Supplement: Supplementary Materials — Table S1: the mRNA expression patterns of 44 FGF-related genes in TCGA PCa, as well as normal samples. Table S2_1: the enriched pathways in the high-risk group obtained by GSEA analysis. Table S2_2: the enriched pathways in the low-risk group obtained by GSEA analysis. [file 7342882.f1.zip › Supplementary Table S2_2 (1).txt]

NAME	GS<br> follow link to MSigDB	GS DETAILS	SIZE	ES	NES	NOM p-val	FDR q-val	FWER p-val	RANK AT MAX	LEADING EDGE
KEGG_CARDIAC_MUSCLE_CONTRACTION	KEGG_CARDIAC_MUSCLE_CONTRACTION	Details ...	77	-0.16084543	---	---	1.0	0.0	2142	tags=31%, list=11%, signal=35%
KEGG_OXIDATIVE_PHOSPHORYLATION	KEGG_OXIDATIVE_PHOSPHORYLATION	Details ...	114	-0.4372185	---	---	1.0	0.0	2885	tags=54%, list=15%, signal=62%
KEGG_RETINOL_METABOLISM	KEGG_RETINOL_METABOLISM	Details ...	64	-0.20878759	---	---	1.0	0.0	14378	tags=98%, list=73%, signal=358%
KEGG_METABOLISM_OF_XENOBIOTICS_BY_CYTOCHROME_P450	KEGG_METABOLISM_OF_XENOBIOTICS_BY_CYTOCHROME_P450	Details ...	68	-0.19793543	---	---	1.0	0.0	10129	tags=91%, list=51%, signal=186%
KEGG_RIBOSOME	KEGG_RIBOSOME	Details ...	87	-0.8102349	---	---	1.0	0.0	3154	tags=84%, list=16%, signal=99%
KEGG_OLFACTORY_TRANSDUCTION	KEGG_OLFACTORY_TRANSDUCTION	Details ...	364	-0.14410125	---	---	1.0	0.0	9685	tags=90%, list=49%, signal=172%
KEGG_PARKINSONS_DISEASE	KEGG_PARKINSONS_DISEASE	Details ...	112	-0.348644	---	---	1.0	0.0	2197	tags=44%, list=11%, signal=49%
KEGG_PROTEIN_EXPORT	KEGG_PROTEIN_EXPORT	Details ...	23	-0.30240548	-1.4866158	0.0	0.017103909	0.014	13828	tags=100%, list=70%, signal=331%
KEGG_ASCORBATE_AND_ALDARATE_METABOLISM	KEGG_ASCORBATE_AND_ALDARATE_METABOLISM	Details ...	25	-0.28479168	-1.3444775	0.11111111	0.04160951	0.037	11462	tags=96%, list=58%, signal=228%
KEGG_GLYOXYLATE_AND_DICARBOXYLATE_METABOLISM	KEGG_GLYOXYLATE_AND_DICARBOXYLATE_METABOLISM	Details ...	16	-0.26703712	-1.1283002	0.29411766	0.16863854	0.152	14526	tags=100%, list=73%, signal=375%
KEGG_PORPHYRIN_AND_CHLOROPHYLL_METABOLISM	KEGG_PORPHYRIN_AND_CHLOROPHYLL_METABOLISM	Details ...	40	-0.18217781	-1.079948	0.0	0.1877884	0.18	14258	tags=98%, list=72%, signal=347%
KEGG_LINOLEIC_ACID_METABOLISM	KEGG_LINOLEIC_ACID_METABOLISM	Details ...	29	-0.15515016	-0.78101844	1.0	0.5186185	0.453	13676	tags=97%, list=69%, signal=311%
KEGG_PHENYLALANINE_METABOLISM	KEGG_PHENYLALANINE_METABOLISM	Details ...	17	-0.20091948	-0.7793026	0.8888889	0.4787248	0.453	15835	tags=100%, list=80%, signal=498%
KEGG_PRIMARY_BILE_ACID_BIOSYNTHESIS	KEGG_PRIMARY_BILE_ACID_BIOSYNTHESIS	Details ...	16	-0.1777723	-0.6591988	0.9705882	0.48954046	0.48	2297	tags=31%, list=12%, signal=35%
